# Supplementary material for: 1-(4-Cyano­phenyl­diazen-2-ium-1-yl)-2-naphtholate
Source: Acta Crystallogr Sect E Struct Rep Online. 2009 Jul 29;65(Pt 8):o2033. doi: 10.1107/S1600536809028438 (PMC2977113; doi:10.1107/S1600536809028438)
Supplement: Supplementary file 1 [file e-65-o2033-sup1.cif]

##############################################################################
###                                                                        ###
###        Electronic paper (Acta Crystallographica Section E)             ###
###                                                                        ###
##############################################################################
#                                                                            #
# This CIF contains the data in a paper accepted for publication in Acta     #
# Crystallographica Section E. It conforms to the requirements of Notes      #
# for Authors for Section E, and has been peer reviewed under the auspices   #
# of the IUCr Commission on Journals.                                        #
#                                                                            #
# Full details of the Crystallographic Information File format               #
# are given in the paper "The Crystallographic Information File (CIF):       #
# a New Standard Archive File for Crystallography" by S. R. Hall, F. H.      #
# Allen and I. D. Brown [Acta Cryst. (1991), A47, 655-685].                  #
#                                                                            #
# The current version of the core CIF dictionary is obtainable from          #
# ftp://ftp.iucr.org/pub/cif_core.dic. The current version number is 2.4.    #
#                                                                            #
# Software is freely available for graphical display of the structure(s) in  #
# this CIF.  For information consult the CIF home page http://www.iucr.org/  #
# cif/home.html                                                              #
#                                                                            #
# This file may be used for bona fide research purposes within the           #
# scientific community so long as proper attribution is given to the journal # 
# article from which it was obtained.                                        #
#                                                                            #
##############################################################################
                                             
data_I
_audit_creation_method     SHELXL-97
_chemical_name_systematic
;
1-(4-Cyanophenyldiazen-2-ium-1-yl)-2-naphtholate
;
_chemical_name_common     ?
_chemical_formula_moiety     'C17 H11 N3 O'
_chemical_formula_sum     'C17 H11 N3 O'
_chemical_formula_iupac     'C17 H11 N3 O'
_chemical_formula_weight     273.29
_chemical_melting_point     ?
_symmetry_cell_setting     monoclinic
_symmetry_space_group_name_H-M     'P 21/c'
_symmetry_space_group_name_Hall     '-P 2ybc'
loop_
    _symmetry_equiv_pos_as_xyz
    'x, y, z'
    '-x, y+1/2, -z+1/2'
    '-x, -y, -z'
    'x, -y-1/2, z-1/2'
_cell_length_a     5.2673(11)
_cell_length_b     9.910(2)
_cell_length_c     25.239(6)
_cell_angle_alpha     90.00
_cell_angle_beta     96.13(3)
_cell_angle_gamma     90.00
_cell_volume     1309.9(5)
_cell_formula_units_Z     4
_cell_measurement_reflns_used     1658
_cell_measurement_theta_min     3.18
_cell_measurement_theta_max     28.87
_cell_measurement_temperature     294(2)
_exptl_crystal_description     'block'
_exptl_crystal_colour     'red'
_exptl_crystal_size_max     0.3500
_exptl_crystal_size_mid     0.1000
_exptl_crystal_size_min     0.1000
_exptl_crystal_density_diffrn     1.386
_exptl_crystal_density_meas     ?
_exptl_crystal_density_method     'not measured'
_exptl_crystal_F_000     568
_exptl_absorpt_coefficient_mu     0.090
_exptl_absorpt_correction_type     'multi-scan'
_exptl_absorpt_process_details     '(CrystalClear; Rigaku, 2005)'
_exptl_absorpt_correction_T_min     0.973
_exptl_absorpt_correction_T_max     0.979
_exptl_special_details
;
;
_diffrn_ambient_temperature     294(2)
_diffrn_radiation_type     MoK\a
_diffrn_radiation_wavelength     0.71073
_diffrn_radiation_source     'fine-focus sealed tube'
_diffrn_radiation_monochromator     graphite
_diffrn_measurement_device_type     'Rigaku SCXmini'
_diffrn_measurement_method     \w
_diffrn_detector_area_resol_mean     13.6612
_diffrn_reflns_number     13086
_diffrn_reflns_av_R_equivalents     0.0585
_diffrn_reflns_av_sigmaI/netI     0.0474
_diffrn_reflns_theta_min     3.19
_diffrn_reflns_theta_max     27.48
_diffrn_reflns_theta_full     27.48
_diffrn_measured_fraction_theta_max     0.999
_diffrn_measured_fraction_theta_full     0.999
_diffrn_reflns_limit_h_min     -6
_diffrn_reflns_limit_h_max     6
_diffrn_reflns_limit_k_min     -12
_diffrn_reflns_limit_k_max     12
_diffrn_reflns_limit_l_min     -32
_diffrn_reflns_limit_l_max     32
_diffrn_standards_number     0
_diffrn_standards_interval_count     ?
_diffrn_standards_interval_time     ?
_diffrn_standards_decay_%     ?
_refine_special_details
;
Refinement of <i>F</i>^2^ against ALL reflections. The weighted <i>R</i>-factor
<i>wR</i> and goodness of fit <i>S</i> are based on <i>F</i>^2^, conventional
<i>R</i>-factors <i>R</i> are based on <i>F</i>, with <i>F</i> set to zero for
negative <i>F</i>^2^. The threshold expression of <i>F</i>^2^ >
\s(<i>F</i>^2^) is used only for calculating <i>R</i>-factors(gt) <i>etc</i>.
and is not relevant to the choice of reflections for refinement.
<i>R</i>-factors based on <i>F</i>^2^ are statistically about twice as large
as those based on <i>F</i>, and <i>R</i>- factors based on ALL data will be
even larger.
;
_reflns_number_total     2998
_reflns_number_gt     1941
_reflns_threshold_expression     I>2\s(I)
_refine_ls_structure_factor_coef     Fsqd
_refine_ls_matrix_type     full
_refine_ls_R_factor_all     0.0893
_refine_ls_R_factor_gt     0.0541
_refine_ls_wR_factor_gt     0.1282
_refine_ls_wR_factor_ref     0.1475
_refine_ls_goodness_of_fit_ref     1.019
_refine_ls_restrained_S_all     1.019
_refine_ls_number_reflns     2998
_refine_ls_number_parameters     190
_refine_ls_number_restraints     0
_refine_ls_hydrogen_treatment     constr
_refine_ls_weighting_scheme     calc
_refine_ls_weighting_details
         'calc w=1/[\s^2^(Fo^2^)+(0.0717P)^2^+0.0861P] where P=(Fo^2^+2Fc^2^)/3'
_atom_sites_solution_hydrogens     geom
_atom_sites_solution_primary     direct
_atom_sites_solution_secondary     difmap
_refine_ls_shift/su_max     0.000
_refine_ls_shift/su_mean     0.000
_refine_diff_density_max     0.153
_refine_diff_density_min     -0.248
_refine_ls_extinction_method     none
_refine_ls_extinction_coef     ?
loop_
    _atom_type_symbol
    _atom_type_description
    _atom_type_scat_dispersion_real
    _atom_type_scat_dispersion_imag
    _atom_type_scat_source
    'C' 'C' 0.0033 0.0000
                         'International Tables Vol C Tables 4.2.6.8 and 6.1.1.4'
    'H' 'H' 0.0000 0.0000
                         'International Tables Vol C Tables 4.2.6.8 and 6.1.1.4'
    'N' 'N' 0.0061 0.0000
                         'International Tables Vol C Tables 4.2.6.8 and 6.1.1.4'
    'O' 'O' 0.0106 0.0000
                         'International Tables Vol C Tables 4.2.6.8 and 6.1.1.4'
_computing_data_collection     'CrystalClear (Rigaku, 2005)'
_computing_cell_refinement     'CrystalClear (Rigaku, 2005)'
_computing_data_reduction     'CrystalClear (Rigaku, 2005)'
_computing_structure_solution     'SHELXS97 (Sheldrick, 2008)'
_computing_structure_refinement     'SHELXL97 (Sheldrick, 2008)'
_computing_molecular_graphics
                  'ORTEP-3 for Windows (Farrugia, 1997) and PLATON (Spek, 2009)'
_computing_publication_material     'SHELXL97 (Sheldrick, 2008)'
loop_
    _atom_site_type_symbol
    _atom_site_label
    _atom_site_fract_x
    _atom_site_fract_y
    _atom_site_fract_z
    _atom_site_U_iso_or_equiv
    _atom_site_adp_type
    _atom_site_calc_flag
    _atom_site_refinement_flags
    _atom_site_occupancy
    _atom_site_disorder_assembly
    _atom_site_disorder_group
    O O1 0.2630(3) -0.03169(14) 0.45197(5) 0.0627(4) Uani d . 1 . .
    N N1 0.3499(3) 0.15188(14) 0.36889(6) 0.0424(4) Uani d . 1 . .
    N N2 0.5123(3) 0.16008(14) 0.41170(5) 0.0444(4) Uani d . 1 . .
    H H2A 0.4994 0.1072 0.4383 0.053 Uiso d R 1 . .
    N N3 1.4464(4) 0.62761(18) 0.42541(8) 0.0731(5) Uani d . 1 . .
    C C1 0.1628(3) 0.06230(17) 0.36607(7) 0.0427(4) Uani d . 1 . .
    C C2 0.1200(4) -0.03101(18) 0.40895(7) 0.0503(5) Uani d . 1 . .
    C C3 -0.0963(4) -0.12070(19) 0.39970(8) 0.0576(5) Uani d . 1 . .
    H H3A -0.1284 -0.1821 0.4261 0.069 Uiso calc R 1 . .
    C C4 -0.2519(4) -0.11777(18) 0.35418(8) 0.0542(5) Uani d . 1 . .
    H H4A -0.3884 -0.1777 0.3501 0.065 Uiso calc R 1 . .
    C C5 -0.2179(3) -0.02633(17) 0.31131(7) 0.0456(4) Uani d . 1 . .
    C C6 -0.3895(3) -0.02176(19) 0.26515(7) 0.0534(5) Uani d . 1 . .
    H H6A -0.5266 -0.0814 0.2614 0.064 Uiso calc R 1 . .
    C C7 -0.3597(4) 0.0688(2) 0.22535(7) 0.0554(5) Uani d . 1 . .
    H H7A -0.4760 0.0711 0.1949 0.066 Uiso calc R 1 . .
    C C8 -0.1543(4) 0.15722(19) 0.23078(7) 0.0514(5) Uani d . 1 . .
    H H8A -0.1329 0.2185 0.2037 0.062 Uiso calc R 1 . .
    C C9 0.0175(3) 0.15515(18) 0.27562(7) 0.0474(4) Uani d . 1 . .
    H H9A 0.1544 0.2149 0.2786 0.057 Uiso calc R 1 . .
    C C10 -0.0106(3) 0.06409(16) 0.31707(6) 0.0410(4) Uani d . 1 . .
    C C11 0.7076(3) 0.25635(16) 0.41359(6) 0.0398(4) Uani d . 1 . .
    C C12 0.8755(3) 0.26618(19) 0.45927(7) 0.0505(5) Uani d . 1 . .
    H H12A 0.8579 0.2089 0.4878 0.061 Uiso calc R 1 . .
    C C13 1.0691(4) 0.36029(19) 0.46282(7) 0.0514(5) Uani d . 1 . .
    H H13A 1.1819 0.3666 0.4937 0.062 Uiso calc R 1 . .
    C C14 1.0948(3) 0.44545(17) 0.42018(7) 0.0446(4) Uani d . 1 . .
    C C15 0.9273(3) 0.43388(19) 0.37409(7) 0.0509(5) Uani d . 1 . .
    H H15A 0.9456 0.4904 0.3453 0.061 Uiso calc R 1 . .
    C C16 0.7350(3) 0.33980(18) 0.37050(7) 0.0477(4) Uani d . 1 . .
    H H16A 0.6240 0.3321 0.3394 0.057 Uiso calc R 1 . .
    C C17 1.2921(4) 0.5465(2) 0.42332(7) 0.0533(5) Uani d . 1 . .
loop_
    _atom_site_aniso_label
    _atom_site_aniso_U_11
    _atom_site_aniso_U_22
    _atom_site_aniso_U_33
    _atom_site_aniso_U_12
    _atom_site_aniso_U_13
    _atom_site_aniso_U_23
    O1 0.0707(9) 0.0608(8) 0.0547(8) -0.0102(7) -0.0025(7) 0.0170(6)
    N1 0.0445(8) 0.0398(8) 0.0427(8) 0.0009(6) 0.0035(6) -0.0017(6)
    N2 0.0509(9) 0.0406(8) 0.0417(8) -0.0023(6) 0.0044(7) 0.0056(6)
    N3 0.0691(11) 0.0661(12) 0.0849(14) -0.0198(10) 0.0124(10) -0.0066(10)
    C1 0.0452(10) 0.0373(9) 0.0464(9) 0.0016(7) 0.0087(8) -0.0003(7)
    C2 0.0557(11) 0.0443(10) 0.0515(11) 0.0010(8) 0.0091(9) 0.0054(8)
    C3 0.0612(12) 0.0487(11) 0.0638(12) -0.0088(9) 0.0104(10) 0.0127(9)
    C4 0.0503(11) 0.0446(10) 0.0680(13) -0.0085(8) 0.0084(10) 0.0016(9)
    C5 0.0459(10) 0.0413(10) 0.0505(10) -0.0009(8) 0.0100(8) -0.0057(8)
    C6 0.0474(10) 0.0532(11) 0.0591(12) -0.0049(9) 0.0031(9) -0.0092(9)
    C7 0.0531(11) 0.0616(12) 0.0501(11) 0.0027(10) -0.0005(9) -0.0086(9)
    C8 0.0563(11) 0.0534(11) 0.0448(10) 0.0023(9) 0.0064(9) -0.0002(8)
    C9 0.0486(10) 0.0461(10) 0.0481(10) -0.0027(8) 0.0084(8) -0.0017(8)
    C10 0.0426(9) 0.0376(9) 0.0436(9) 0.0025(7) 0.0087(7) -0.0034(7)
    C11 0.0425(9) 0.0354(9) 0.0421(9) 0.0019(7) 0.0080(7) -0.0002(7)
    C12 0.0621(12) 0.0494(11) 0.0392(9) -0.0036(9) 0.0021(9) 0.0042(8)
    C13 0.0551(11) 0.0540(11) 0.0436(10) -0.0057(9) -0.0016(8) -0.0025(8)
    C14 0.0435(9) 0.0422(9) 0.0488(10) 0.0004(8) 0.0090(8) -0.0023(8)
    C15 0.0520(11) 0.0498(10) 0.0517(10) -0.0005(9) 0.0088(9) 0.0122(8)
    C16 0.0483(10) 0.0505(10) 0.0429(9) -0.0007(8) -0.0007(8) 0.0074(8)
    C17 0.0523(11) 0.0541(11) 0.0543(11) -0.0045(9) 0.0098(9) -0.0034(9)
_geom_special_details
;
All e.s.d.'s (except the e.s.d. in the dihedral angle between two l.s. planes)
are estimated using the full covariance matrix. The cell e.s.d.'s are taken
into account individually in the estimation of e.s.d.'s in distances, angles
and torsion angles; correlations between e.s.d.'s in cell parameters are only
used when they are defined by crystal symmetry. An approximate (isotropic)
treatment of cell e.s.d.'s is used for estimating e.s.d.'s involving l.s.
planes.
;
loop_
    _geom_bond_atom_site_label_1
    _geom_bond_atom_site_label_2
    _geom_bond_site_symmetry_2
    _geom_bond_distance
    _geom_bond_publ_flag
    O1 C2 . 1.254(2) ?
    N1 N2 . 1.3072(19) ?
    N1 C1 . 1.323(2) ?
    N2 C11 . 1.400(2) ?
    N2 H2A . 0.8600 ?
    N3 C17 . 1.141(2) ?
    C1 C10 . 1.457(2) ?
    C1 C2 . 1.459(2) ?
    C2 C3 . 1.444(3) ?
    C3 C4 . 1.338(3) ?
    C3 H3A . 0.9300 ?
    C4 C5 . 1.437(3) ?
    C4 H4A . 0.9300 ?
    C5 C6 . 1.397(2) ?
    C5 C10 . 1.408(2) ?
    C6 C7 . 1.369(3) ?
    C6 H6A . 0.9300 ?
    C7 C8 . 1.387(3) ?
    C7 H7A . 0.9300 ?
    C8 C9 . 1.372(2) ?
    C8 H8A . 0.9300 ?
    C9 C10 . 1.401(2) ?
    C9 H9A . 0.9300 ?
    C11 C12 . 1.380(2) ?
    C11 C16 . 1.386(2) ?
    C12 C13 . 1.378(2) ?
    C12 H12A . 0.9300 ?
    C13 C14 . 1.386(2) ?
    C13 H13A . 0.9300 ?
    C14 C15 . 1.387(2) ?
    C14 C17 . 1.439(3) ?
    C15 C16 . 1.373(2) ?
    C15 H15A . 0.9300 ?
    C16 H16A . 0.9300 ?
loop_
    _geom_angle_atom_site_label_1
    _geom_angle_atom_site_label_2
    _geom_angle_atom_site_label_3
    _geom_angle_site_symmetry_1
    _geom_angle_site_symmetry_3
    _geom_angle
    _geom_angle_publ_flag
    N2 N1 C1 . . 120.28(14) ?
    N1 N2 C11 . . 118.95(14) ?
    N1 N2 H2A . . 120.5 ?
    C11 N2 H2A . . 120.5 ?
    N1 C1 C10 . . 115.69(15) ?
    N1 C1 C2 . . 123.97(16) ?
    C10 C1 C2 . . 120.31(15) ?
    O1 C2 C3 . . 121.83(17) ?
    O1 C2 C1 . . 121.30(16) ?
    C3 C2 C1 . . 116.86(17) ?
    C4 C3 C2 . . 121.70(18) ?
    C4 C3 H3A . . 119.1 ?
    C2 C3 H3A . . 119.1 ?
    C3 C4 C5 . . 123.09(17) ?
    C3 C4 H4A . . 118.5 ?
    C5 C4 H4A . . 118.5 ?
    C6 C5 C10 . . 119.42(16) ?
    C6 C5 C4 . . 121.78(16) ?
    C10 C5 C4 . . 118.76(16) ?
    C7 C6 C5 . . 121.22(17) ?
    C7 C6 H6A . . 119.4 ?
    C5 C6 H6A . . 119.4 ?
    C6 C7 C8 . . 119.42(18) ?
    C6 C7 H7A . . 120.3 ?
    C8 C7 H7A . . 120.3 ?
    C9 C8 C7 . . 120.72(18) ?
    C9 C8 H8A . . 119.6 ?
    C7 C8 H8A . . 119.6 ?
    C8 C9 C10 . . 120.83(17) ?
    C8 C9 H9A . . 119.6 ?
    C10 C9 H9A . . 119.6 ?
    C9 C10 C5 . . 118.39(16) ?
    C9 C10 C1 . . 122.33(15) ?
    C5 C10 C1 . . 119.27(15) ?
    C12 C11 C16 . . 120.16(16) ?
    C12 C11 N2 . . 118.66(15) ?
    C16 C11 N2 . . 121.18(16) ?
    C13 C12 C11 . . 120.41(16) ?
    C13 C12 H12A . . 119.8 ?
    C11 C12 H12A . . 119.8 ?
    C12 C13 C14 . . 119.67(17) ?
    C12 C13 H13A . . 120.2 ?
    C14 C13 H13A . . 120.2 ?
    C13 C14 C15 . . 119.65(16) ?
    C13 C14 C17 . . 120.72(17) ?
    C15 C14 C17 . . 119.63(16) ?
    C16 C15 C14 . . 120.67(16) ?
    C16 C15 H15A . . 119.7 ?
    C14 C15 H15A . . 119.7 ?
    C15 C16 C11 . . 119.44(16) ?
    C15 C16 H16A . . 120.3 ?
    C11 C16 H16A . . 120.3 ?
    N3 C17 C14 . . 179.1(2) ?
loop_
    _geom_hbond_atom_site_label_D
    _geom_hbond_atom_site_label_H
    _geom_hbond_atom_site_label_A
    _geom_hbond_site_symmetry_A
    _geom_hbond_distance_DH
    _geom_hbond_distance_HA
    _geom_hbond_distance_DA
    _geom_hbond_angle_DHA
    _geom_hbond_publ_flag
    N2 H2A O1 . 0.86 1.91 2.580(2) 133 yes
    C12 H12A O1 3_656 0.93 2.45 3.362(2) 166 yes
data_global
_journal_date_recd_electronic     2009-07-17
_journal_date_accepted     2009-07-18
_journal_name_full     'Acta Crystallographica, Section E'
_journal_year     2009
_journal_volume     65
_journal_issue      8
_journal_page_first     o2033
_journal_page_last     o2033
_journal_paper_category     QO
_journal_coeditor_code     HK2742
_publ_contact_author_name     'Yan-Hong Yu*'
_publ_contact_author_address
;
Jiangxi Key Laboratory of Organic Chemistry,
Jiangxi Science and Technology,
Normal University,
Nanchang 330013,
People's Republic of China
;
_publ_contact_author_email     'yuyanhong001@yahoo.com.cn'
_publ_contact_author_fax     '86-791-3301302'
_publ_contact_author_phone     '86-791-3301302'
_publ_section_title
;
1-(4-Cyanophenyldiazen-2-ium-1-yl)-2-naphtholate
;
loop_
    _publ_author_name
    _publ_author_footnote
    _publ_author_address
    'Yu, Yan-Hong' .
;
Jiangxi Key Laboratory of Organic Chemistry,
Jiangxi Science and Technology,
Normal University,
Nanchang 330013,
People's Republic of China
;
    'Qian, Kun' .
;
Academic Administration of Jiangxi University of Traditional Chinese
Medicine,
NanChang 330047,
People's Republic of China
;
