# Supplementary material for: 1-(4-Cyano­phenyl­diazen-2-ium-1-yl)-2-naphtholate
Source: Acta Crystallogr Sect E Struct Rep Online. 2009 Jul 29;65(Pt 8):o2033. doi: 10.1107/S1600536809028438 (PMC2977113; doi:10.1107/S1600536809028438)
Supplement: Supplementary file 2 [file e-65-o2033-Isup2.hkl]

# 
# h,k,l, Fc-squared, Fo-squared, sigma(Fo-squared) and status flag 
# 
data_I
_shelx_title ' shelxl in P2(1)/n                P21/c' 
_shelx_refln_list_code          4 
_shelx_F_calc_maximum      188.52 
_exptl_crystal_F_000       567.88 
_reflns_d_resolution_high  0.7700 
 
loop_ 
 _symmetry_equiv_pos_as_xyz 
 'x, y, z' 
 '-x, y+1/2, -z+1/2' 
 '-x, -y, -z' 
 'x, -y-1/2, z-1/2' 
 
_cell_length_a     5.2673 
_cell_length_b     9.9100 
_cell_length_c    25.2390 
_cell_angle_alpha  90.000 
_cell_angle_beta   96.130 
_cell_angle_gamma  90.000 
 
_shelx_F_squared_multiplier     1.000 
 
loop_ 
 _refln_index_h 
 _refln_index_k 
 _refln_index_l 
 _refln_F_squared_calc 
 _refln_F_squared_meas 
 _refln_F_squared_sigma 
 _refln_observed_status 
   1   0   0     3316.66     2986.85     58.71 o 
   2   0   0       85.78       90.74      4.28 o 
   3   0   0        8.31       14.66      2.00 o 
   4   0   0        0.14       -1.88      2.10 o 
   5   0   0      108.28       91.65     18.32 o 
   6   0   0        1.95       -1.41      3.50 o 
   1   1   0      990.61      843.47     28.62 o 
   2   1   0       97.46       99.10      2.64 o 
   3   1   0       48.27       52.23      2.46 o 
   4   1   0       22.32       20.80      2.01 o 
   5   1   0        2.00        2.39      1.99 o 
   6   1   0       67.42       68.54      6.02 o 
   0   2   0     5928.70     4989.38     82.67 o 
   1   2   0      350.35      352.89      5.33 o 
   2   2   0       98.29       82.88      2.54 o 
   3   2   0       22.75       20.91      1.52 o 
   4   2   0        2.40        2.99      1.32 o 
   5   2   0       22.74       26.58      2.63 o 
   6   2   0       11.50       12.96      3.57 o 
   1   3   0      620.02      694.69     24.27 o 
   2   3   0      946.80     1076.59     20.82 o 
   3   3   0        0.02        3.83      1.38 o 
   4   3   0        0.13        3.07      2.68 o 
   5   3   0        9.21       14.25      2.04 o 
   6   3   0        1.43        2.16      3.36 o 
   0   4   0      858.93      770.77     55.79 o 
   1   4   0       78.81       72.75      1.91 o 
   2   4   0     1036.58     1129.41     22.41 o 
   3   4   0        0.02        1.29      2.11 o 
   4   4   0       32.08       32.19      2.18 o 
   5   4   0        0.01        1.76      3.34 o 
   6   4   0        2.40        3.43      2.80 o 
   1   5   0      784.62      795.34     16.12 o 
   2   5   0       13.87       18.87      1.02 o 
   3   5   0        6.80        7.46      1.01 o 
   4   5   0      661.36      583.63     26.47 o 
   5   5   0        3.16        3.00      2.58 o 
   6   5   0        0.19        3.34      6.88 o 
   0   6   0      206.42      191.04     15.23 o 
   1   6   0      218.24      233.55      5.73 o 
   2   6   0        0.91        1.43      0.75 o 
   3   6   0        9.42       10.08      1.65 o 
   4   6   0       13.22       15.79      3.91 o 
   5   6   0       17.09       17.84      3.33 o 
   6   6   0        0.00        3.13      4.12 o 
   1   7   0       40.62       39.10      2.01 o 
   2   7   0       31.77       34.01      3.59 o 
   3   7   0       40.76       43.88      3.85 o 
   4   7   0       14.95       21.42      3.74 o 
   5   7   0       10.83        4.84      3.28 o 
   0   8   0        0.17        2.88      2.25 o 
   1   8   0       62.64       59.16      2.88 o 
   2   8   0       26.79       23.83      4.19 o 
   3   8   0        3.44        5.64      2.77 o 
   4   8   0        2.49       -0.75      2.26 o 
   5   8   0        2.22        9.44      4.19 o 
   1   9   0        8.44        9.05      1.94 o 
   2   9   0        3.17        5.94      3.10 o 
   3   9   0       27.54       34.71      4.45 o 
   4   9   0        3.66        4.12      2.78 o 
   0  10   0      908.55      951.59     58.91 o 
   1  10   0       37.87       34.60      3.84 o 
   2  10   0        0.12        2.47      3.81 o 
   3  10   0       15.07       19.29      4.18 o 
   4  10   0        0.05       -0.09      2.79 o 
   1  11   0       45.70       44.96      4.97 o 
   2  11   0        3.24        4.28      2.80 o 
   3  11   0        6.78        2.55      2.84 o 
   0  12   0        0.00        3.55      6.47 o 
   1  12   0        8.75       15.74      5.10 o 
   2  12   0        2.03        3.46      3.23 o 
  -6   1   1       49.46       46.34      4.08 o 
  -5   1   1       45.26       50.01      3.98 o 
  -4   1   1        0.53       -0.92      1.19 o 
  -3   1   1       25.17       32.21      1.93 o 
  -2   1   1     1760.52     1833.04     44.71 o 
  -1   1   1     1116.63     1084.81     27.93 o 
   1   1   1     1344.19     1102.05     49.86 o 
   2   1   1        2.81        4.31      0.90 o 
   3   1   1      168.55      171.29      4.63 o 
   4   1   1       85.80       86.88      3.83 o 
   5   1   1       10.18       12.80      2.06 o 
   6   1   1        2.31        7.33      3.04 o 
  -6   2   1      129.88      108.08      7.10 o 
  -5   2   1       39.12       40.44      2.97 o 
  -4   2   1       12.14       15.44      1.73 o 
  -3   2   1        5.69        9.84      1.37 o 
  -2   2   1      101.52       96.92      2.91 o 
  -1   2   1      897.97      895.89      9.56 o 
   0   2   1     1137.02     1042.00     14.32 o 
   1   2   1     3864.07     3831.40     60.84 o 
   2   2   1     1987.28     2105.14     47.12 o 
   3   2   1       58.19       67.94      2.49 o 
   4   2   1        0.00        2.42      1.24 o 
   5   2   1       64.42       69.03      3.86 o 
   6   2   1      157.92      142.78     10.27 o 
  -6   3   1        5.30        6.18      2.75 o 
  -5   3   1       18.98       23.19      2.84 o 
  -4   3   1       57.94       52.31      4.84 o 
  -3   3   1      103.25      110.22      3.89 o 
  -2   3   1     2713.25     3045.67     60.78 o 
  -1   3   1      942.79      891.98     14.95 o 
   0   3   1      253.87      265.61      5.84 o 
   1   3   1       54.91       42.76      1.71 o 
   2   3   1      210.23      219.42      4.74 o 
   3   3   1        0.19        0.56      1.52 o 
   4   3   1       17.14       21.41      2.58 o 
   5   3   1        8.77        6.00      1.66 o 
   6   3   1       74.72       82.69     16.69 o 
  -6   4   1       13.28       11.38      3.88 o 
  -5   4   1        8.41        9.16      2.11 o 
  -4   4   1        0.04       -0.23      1.05 o 
  -3   4   1       67.17       64.16      2.36 o 
  -2   4   1       38.89       34.15      1.20 o 
  -1   4   1      436.52      437.96     14.82 o 
   0   4   1      472.53      419.63      8.99 o 
   1   4   1       16.25       15.70      1.32 o 
   2   4   1       69.66       61.76      1.91 o 
   3   4   1       80.15       80.73      2.91 o 
   4   4   1       48.65       50.54      2.71 o 
   5   4   1        2.74        3.73      1.95 o 
   6   4   1        2.15       -1.48      3.89 o 
  -6   5   1        3.48        0.01      2.61 o 
  -5   5   1        2.58        0.78      2.86 o 
  -4   5   1       14.24       22.95      4.49 o 
  -3   5   1        1.60        2.79      1.34 o 
  -2   5   1       40.46       45.68      1.65 o 
  -1   5   1      183.67      185.03      3.93 o 
   0   5   1      103.07      104.50      3.06 o 
   1   5   1        4.11        6.06      2.24 o 
   2   5   1       39.97       43.13      1.76 o 
   3   5   1       22.22       26.02      1.63 o 
   4   5   1       44.18       40.07      3.29 o 
   5   5   1        3.11       -0.17      1.84 o 
   6   5   1        6.72        5.21      7.09 o 
  -6   6   1        5.55       10.39      6.41 o 
  -5   6   1        5.24       14.13      6.49 o 
  -4   6   1       12.64       12.97      2.71 o 
  -3   6   1        0.43        1.47      1.65 o 
  -2   6   1        3.66        6.37      1.68 o 
  -1   6   1        9.65       12.35      1.12 o 
   0   6   1      121.22      118.06      4.30 o 
   1   6   1      205.46      190.22      5.17 o 
   2   6   1       27.00       24.52      2.10 o 
   3   6   1       27.34       20.68      1.48 o 
   4   6   1       15.05       10.57      1.85 o 
   5   6   1        1.86        1.53      2.80 o 
  -5   7   1       15.75       16.55      4.41 o 
  -4   7   1       86.43       71.94      6.77 o 
  -3   7   1        5.48        3.76      2.52 o 
  -2   7   1      109.57      108.77      4.17 o 
  -1   7   1        4.84       10.22      2.44 o 
   0   7   1      162.68      168.09      9.37 o 
   1   7   1       30.07       32.73      1.93 o 
   2   7   1      172.94      169.70      5.15 o 
   3   7   1        2.48        3.34      1.52 o 
   4   7   1       31.84       32.82      4.23 o 
   5   7   1       30.34       31.23      4.61 o 
  -5   8   1        7.56       13.37      7.13 o 
  -4   8   1        0.26        2.11      2.30 o 
  -3   8   1        7.53        1.19      2.74 o 
  -2   8   1       21.11       22.36      2.24 o 
  -1   8   1        9.37       11.47      1.39 o 
   0   8   1        4.07        4.57      1.65 o 
   1   8   1       20.26       20.24      1.84 o 
   2   8   1      319.25      303.37      9.03 o 
   3   8   1       40.09       38.23      4.61 o 
   4   8   1        2.73        4.83      3.46 o 
   5   8   1        0.05        2.03      2.58 o 
  -4   9   1        0.58        0.32      2.13 o 
  -3   9   1        2.41        3.00      3.07 o 
  -2   9   1       27.03       22.29      3.55 o 
  -1   9   1      120.81      108.80      4.93 o 
   0   9   1        2.98        4.46      1.44 o 
   1   9   1        2.09        3.66      1.79 o 
   2   9   1       28.28       29.64      4.82 o 
   3   9   1       17.98       18.71      3.62 o 
   4   9   1        0.86        2.21      2.45 o 
  -4  10   1        1.20        4.68      3.77 o 
  -3  10   1        0.27        1.69      2.44 o 
  -2  10   1        0.19        1.41      2.19 o 
  -1  10   1        9.80       13.48      2.49 o 
   0  10   1      265.64      258.12     10.06 o 
   1  10   1        8.08       12.73      2.44 o 
   2  10   1       13.36       12.92      3.04 o 
   3  10   1        0.16        1.63      2.78 o 
   4  10   1        0.70        1.87      2.82 o 
  -3  11   1        0.02        1.12      2.71 o 
  -2  11   1        0.40       -0.20      2.43 o 
  -1  11   1        0.74       -0.16      2.08 o 
   0  11   1       12.52       13.07      2.90 o 
   1  11   1        0.71        1.72      2.42 o 
   2  11   1        4.64        6.35      3.19 o 
   3  11   1        0.00        0.55      2.60 o 
  -2  12   1        0.50        0.41      3.29 o 
  -1  12   1       21.22       24.02      5.52 o 
   0  12   1      103.20       98.38     14.18 o 
   1  12   1       14.31       29.03      6.05 o 
   2  12   1        0.03        0.74      2.83 o 
  -6   0   2       29.35       32.49      4.93 o 
  -5   0   2       54.11       59.03      5.16 o 
  -4   0   2       35.38       35.89      3.16 o 
  -3   0   2     1243.99     1428.38     48.82 o 
  -2   0   2        8.94        7.15      1.04 o 
  -1   0   2        0.34        2.10      0.89 o 
   1   0   2       47.04       49.48      1.85 o 
   2   0   2      264.90      295.47     10.89 o 
   3   0   2        0.00        1.33      1.60 o 
   4   0   2        1.97        0.93      1.55 o 
   5   0   2     1130.18     1286.89     63.82 o 
   6   0   2       42.86       36.19     11.05 o 
  -6   1   2       38.28       39.88      6.13 o 
  -5   1   2       66.21       71.53      5.25 o 
  -4   1   2       17.23       19.18      1.91 o 
  -3   1   2      290.40      330.19      8.27 o 
  -2   1   2      323.01      303.01      7.63 o 
  -1   1   2       96.10       80.91      1.04 o 
   1   1   2      202.54      228.80      4.56 o 
   2   1   2       57.85       65.49      2.09 o 
   3   1   2       19.07       19.58      1.53 o 
   4   1   2        3.27        4.04      1.28 o 
   5   1   2        4.39        9.59      2.86 o 
   6   1   2        1.57        0.94      2.87 o 
  -6   2   2       64.20       63.67      5.33 o 
  -5   2   2       11.81       12.59      1.92 o 
  -4   2   2        0.23        1.86      1.25 o 
  -3   2   2       23.84       17.26      1.34 o 
  -2   2   2      355.40      353.98      6.51 o 
  -1   2   2     1031.98      976.95      8.98 o 
   0   2   2      772.88      688.69     20.83 o 
   1   2   2     4599.25     4554.00    100.34 o 
   2   2   2       31.36       25.34      2.03 o 
   3   2   2       78.96       80.29      3.30 o 
   4   2   2       92.76       84.93      4.80 o 
   5   2   2       54.60       56.57      3.43 o 
   6   2   2       81.45       71.67     12.16 o 
  -6   3   2        8.86       11.09      4.17 o 
  -5   3   2        2.99       -0.67      1.79 o 
  -4   3   2        2.10        2.16      1.20 o 
  -3   3   2      218.41      226.99      5.84 o 
  -2   3   2     2270.16     2461.02     48.77 o 
  -1   3   2     1613.41     1562.05     17.78 o 
   0   3   2      580.47      598.77     10.40 o 
   1   3   2      848.56      921.44     23.17 o 
   2   3   2      314.33      360.05      8.62 o 
   3   3   2      206.28      219.31      7.11 o 
   4   3   2      123.40      118.33      4.62 o 
   5   3   2       83.28       83.19      4.42 o 
   6   3   2        9.42       12.34      6.36 o 
  -6   4   2       28.32       23.28      4.08 o 
  -5   4   2       54.74       50.29      4.91 o 
  -4   4   2        0.00        1.41      0.92 o 
  -3   4   2      145.93      129.31      3.96 o 
  -2   4   2     1359.67     1296.92     23.23 o 
  -1   4   2      302.67      272.33     11.10 o 
   0   4   2       93.96       90.58      2.33 o 
   1   4   2      591.60      612.30     13.59 o 
   2   4   2        1.51        2.66      1.31 o 
   3   4   2        7.20        9.23      1.96 o 
   4   4   2       10.31       12.91      2.11 o 
   5   4   2        0.52        0.75      1.57 o 
   6   4   2        0.00        7.75      5.88 o 
  -6   5   2        0.62        4.64      3.45 o 
  -5   5   2        7.04       10.68      2.94 o 
  -4   5   2       42.27       42.93      4.28 o 
  -3   5   2        0.05        0.35      0.85 o 
  -2   5   2        4.64        5.29      1.29 o 
  -1   5   2       10.88       10.12      1.24 o 
   0   5   2       29.05       22.78      1.61 o 
   1   5   2     4054.20     4428.20    120.34 o 
   2   5   2      680.40      713.66     16.20 o 
   3   5   2      185.09      191.69      5.79 o 
   4   5   2       26.09       28.47      2.30 o 
   5   5   2        0.61        1.06      2.38 o 
   6   5   2       17.98       22.11     10.01 o 
  -6   6   2        0.15       -2.23      2.95 o 
  -5   6   2        0.29       -1.29      2.86 o 
  -4   6   2       34.51       26.58      3.47 o 
  -3   6   2       17.47       19.07      2.50 o 
  -2   6   2       32.79       31.61      2.56 o 
  -1   6   2      225.12      236.42      7.60 o 
   0   6   2       71.59       74.84      2.82 o 
   1   6   2       14.47       17.39      1.71 o 
   2   6   2       11.51       14.65      1.49 o 
   3   6   2       50.89       42.86      2.50 o 
   4   6   2      120.26      114.76      5.60 o 
   5   6   2        4.61        1.81      2.31 o 
  -5   7   2        2.86        1.89      3.20 o 
  -4   7   2        3.72        7.23      6.23 o 
  -3   7   2        0.06       -1.99      1.99 o 
  -2   7   2      304.92      268.78     16.98 o 
  -1   7   2       63.07       60.53      2.31 o 
   0   7   2       29.10       29.84      2.33 o 
   1   7   2       28.95       28.48      2.33 o 
   2   7   2       56.72       55.42      2.52 o 
   3   7   2       34.14       31.01      2.49 o 
   4   7   2        2.34        4.98      2.70 o 
   5   7   2        1.30       -2.43      2.96 o 
  -5   8   2        2.85        4.63      3.28 o 
  -4   8   2        0.64        3.43      2.75 o 
  -3   8   2        8.05       12.56      2.85 o 
  -2   8   2      103.01      101.52      6.49 o 
  -1   8   2      318.77      324.84      9.19 o 
   0   8   2      107.48      113.31      5.50 o 
   1   8   2      121.48      117.78      5.88 o 
   2   8   2        0.53        2.56      1.50 o 
   3   8   2       51.59       48.72      4.67 o 
   4   8   2        2.11        0.00      2.13 o 
   5   8   2        4.37       11.21      4.24 o 
  -4   9   2        0.01       10.34      3.86 o 
  -3   9   2       47.14       41.73      4.92 o 
  -2   9   2       37.18       32.74      3.65 o 
  -1   9   2      342.64      340.91     12.62 o 
   0   9   2       33.43       34.64      2.46 o 
   1   9   2       17.05       15.92      1.82 o 
   2   9   2       27.05       23.75      3.40 o 
   3   9   2       16.47       16.84      3.42 o 
   4   9   2        0.28        2.78      2.78 o 
  -4  10   2        1.50        1.48      2.92 o 
  -3  10   2       16.01       11.03      3.33 o 
  -2  10   2       16.16        8.94      2.87 o 
  -1  10   2       77.18       75.84      6.31 o 
   0  10   2        8.06        8.46      2.67 o 
   1  10   2        6.42       10.06      1.92 o 
   2  10   2        0.68        3.55      3.34 o 
   3  10   2        6.92        5.02      3.42 o 
   4  10   2        0.13        4.97      3.13 o 
  -3  11   2        0.00       -0.65      2.37 o 
  -2  11   2        2.11        1.52      2.38 o 
  -1  11   2       90.42       99.21      7.98 o 
   0  11   2      608.58      557.20     24.35 o 
   1  11   2        2.80       -1.01      2.21 o 
   2  11   2        2.31        0.89      2.29 o 
   3  11   2        0.61        1.39      2.84 o 
  -2  12   2        3.38        1.77      3.11 o 
  -1  12   2        0.01        0.32      3.56 o 
   0  12   2       13.76       15.76      8.34 o 
   1  12   2       26.92       21.59      8.11 o 
   2  12   2        0.68       -1.01      2.69 o 
  -6   1   3       62.18       58.70      4.72 o 
  -5   1   3        5.21        8.05      1.99 o 
  -4   1   3        9.96       12.26      1.74 o 
  -3   1   3       55.15       54.57      2.32 o 
  -2   1   3       10.69        9.12      1.44 o 
  -1   1   3     5441.81     5264.19     97.84 o 
   0   1   3     3606.18     3226.71     43.58 o 
   1   1   3      441.95      404.79     12.08 o 
   2   1   3      156.47      150.96      3.11 o 
   3   1   3       22.69       20.80      1.49 o 
   4   1   3       47.17       48.93      3.03 o 
   5   1   3      234.12      234.82     10.21 o 
   6   1   3        2.38        2.47      2.52 o 
  -6   2   3        8.47        3.45      3.49 o 
  -5   2   3        0.83       -0.19      1.46 o 
  -4   2   3        0.29        1.91      2.16 o 
  -3   2   3      143.91      149.57      4.32 o 
  -2   2   3        6.88        4.15      0.89 o 
  -1   2   3    35539.49    31429.19    917.23 o 
   0   2   3     3059.47     2983.92     38.27 o 
   1   2   3      724.12      743.34     13.03 o 
   2   2   3      256.88      247.23     10.79 o 
   3   2   3      134.87      135.19      4.55 o 
   4   2   3      146.05      137.81      6.05 o 
   5   2   3       13.64       15.09      2.33 o 
   6   2   3       43.45       38.46      4.92 o 
  -6   3   3       10.63        6.60      2.89 o 
  -5   3   3      121.75      115.55      6.64 o 
  -4   3   3        7.93        7.25      1.25 o 
  -3   3   3       36.52       33.47      1.88 o 
  -2   3   3       42.96       40.44      1.26 o 
  -1   3   3      268.01      305.93      7.87 o 
   0   3   3      483.99      479.88      7.68 o 
   1   3   3      275.30      284.61      6.02 o 
   2   3   3      183.52      220.17      5.57 o 
   3   3   3      780.93      868.08     21.86 o 
   4   3   3       39.76       47.22      2.88 o 
   5   3   3       11.78       15.63      2.09 o 
   6   3   3        4.52        4.25      3.56 o 
  -6   4   3        3.51        2.22      2.49 o 
  -5   4   3       45.27       28.98      4.12 o 
  -4   4   3       81.51       69.34      2.94 o 
  -3   4   3        0.52        1.00      0.67 o 
  -2   4   3      718.03      725.11     25.79 o 
  -1   4   3        8.29       12.42      1.60 o 
   0   4   3      163.63      162.24      3.92 o 
   1   4   3      323.49      331.46      7.67 o 
   2   4   3       59.61       59.76      2.55 o 
   3   4   3       10.92       16.24      2.14 o 
   4   4   3        0.00        0.42      1.33 o 
   5   4   3       20.69       21.62      2.37 o 
   6   4   3        2.95        3.21      4.55 o 
  -6   5   3        2.47        5.42      3.22 o 
  -5   5   3       12.27       16.93      3.17 o 
  -4   5   3       49.13       51.83      4.83 o 
  -3   5   3        5.13        5.47      0.89 o 
  -2   5   3       97.74       81.10      4.68 o 
  -1   5   3      255.03      277.27     12.10 o 
   0   5   3      121.32      112.56      3.38 o 
   1   5   3      793.29      865.75     21.72 o 
   2   5   3        0.84        2.79      1.53 o 
   3   5   3       21.01       26.78      2.74 o 
   4   5   3       17.86       23.10      2.13 o 
   5   5   3        3.34        1.64      1.74 o 
   6   5   3        4.15        8.46      6.48 o 
  -6   6   3        0.02       -1.33      3.61 o 
  -5   6   3       28.14       32.04      4.64 o 
  -4   6   3       76.03       74.00      6.10 o 
  -3   6   3       42.81       46.00      3.81 o 
  -2   6   3       44.13       47.18      3.52 o 
  -1   6   3       28.99       22.44      1.20 o 
   0   6   3      150.21      131.00      7.39 o 
   1   6   3       62.59       61.06      3.03 o 
   2   6   3       70.64       75.22      3.71 o 
   3   6   3        0.41       -0.43      1.06 o 
   4   6   3        9.73       14.67      2.25 o 
   5   6   3        6.51        5.12      2.49 o 
  -5   7   3       21.98       24.33      3.78 o 
  -4   7   3       13.03       13.46      3.41 o 
  -3   7   3        6.86        6.80      2.25 o 
  -2   7   3        0.51        3.57      2.27 o 
  -1   7   3       21.39       21.86      2.15 o 
   0   7   3       48.03       50.23      3.00 o 
   1   7   3       39.73       43.55      2.82 o 
   2   7   3       28.49       35.07      2.21 o 
   3   7   3      165.25      141.28      5.35 o 
   4   7   3        1.84        3.68      2.83 o 
   5   7   3        2.10       -0.83      3.96 o 
  -5   8   3        0.07        3.21      3.34 o 
  -4   8   3        2.29        1.76      2.46 o 
  -3   8   3       12.04       16.77      3.04 o 
  -2   8   3        0.01        4.14      2.20 o 
  -1   8   3     1051.63     1041.16     28.11 o 
   0   8   3        2.74        4.01      2.13 o 
   1   8   3       20.47       25.74      3.68 o 
   2   8   3        0.33        0.68      1.75 o 
   3   8   3        0.31        0.94      1.46 o 
   4   8   3        0.88       -1.72      2.19 o 
   5   8   3        0.09       -2.13      3.25 o 
  -4   9   3        3.02        3.07      2.87 o 
  -3   9   3        6.66        6.99      2.65 o 
  -2   9   3       51.95       52.51      4.50 o 
  -1   9   3       48.95       46.44      3.54 o 
   0   9   3        1.36        3.61      2.09 o 
   1   9   3        6.52       12.81      2.44 o 
   2   9   3       20.57       22.50      2.63 o 
   3   9   3        4.80        2.84      2.45 o 
   4   9   3        0.61        7.49      4.06 o 
  -4  10   3        0.02        0.49      2.39 o 
  -3  10   3       78.16       78.90      6.99 o 
  -2  10   3       10.09        8.37      2.82 o 
  -1  10   3       34.11       34.56      4.39 o 
   0  10   3        3.51        6.62      2.08 o 
   1  10   3        5.52       10.22      2.27 o 
   2  10   3        1.61        1.88      2.22 o 
   3  10   3        0.43        2.76      2.98 o 
   4  10   3        0.28        0.73      3.24 o 
  -3  11   3        6.98       11.35      3.50 o 
  -2  11   3        0.37       -1.93      2.64 o 
  -1  11   3       17.33       20.14      4.49 o 
   0  11   3       49.89       49.91      7.14 o 
   1  11   3        5.58       11.69      3.06 o 
   2  11   3        0.12        0.31      2.32 o 
   3  11   3        4.18        6.87      3.43 o 
  -2  12   3        6.49       12.65      4.17 o 
  -1  12   3       19.26       16.68      4.08 o 
   0  12   3       17.49       20.37      7.17 o 
   1  12   3        9.32       16.04      6.72 o 
   2  12   3        2.59        6.78      4.15 o 
  -6   0   4        1.66        1.60      3.46 o 
  -5   0   4        1.48       -1.73      2.04 o 
  -4   0   4       58.04       57.14      4.59 o 
  -3   0   4      130.32      142.65      6.01 o 
  -2   0   4      468.39      447.98     11.64 o 
  -1   0   4     2053.18     2035.60     50.17 o 
   0   0   4     5902.47     5186.17     64.25 o 
   1   0   4     2489.39     2322.81     24.31 o 
   2   0   4      167.68      163.27      4.33 o 
   3   0   4       20.72       17.33      2.07 o 
   4   0   4       14.70       20.65      6.36 o 
   5   0   4      619.75      643.29     30.46 o 
   6   0   4       14.62       10.52      5.16 o 
  -6   1   4        3.16       -0.33      1.93 o 
  -5   1   4       14.98       16.84      2.23 o 
  -4   1   4        5.15        4.09      1.44 o 
  -3   1   4      362.17      400.81     13.27 o 
  -2   1   4      356.78      396.93      7.43 o 
  -1   1   4      596.66      518.34     15.03 o 
   0   1   4     1070.59      888.01     24.12 o 
   1   1   4      272.72      274.81      6.39 o 
   2   1   4        0.32        1.77      1.15 o 
   3   1   4       34.30       31.70      1.79 o 
   4   1   4       58.43       57.47      2.76 o 
   5   1   4      320.27      318.36     14.02 o 
   6   1   4        0.11        6.00      4.24 o 
  -6   2   4        9.33       11.38      2.98 o 
  -5   2   4        0.58        1.15      2.88 o 
  -4   2   4        0.87        1.28      1.46 o 
  -3   2   4      674.29      745.80     17.49 o 
  -2   2   4     1295.16     1321.09     23.21 o 
  -1   2   4    25517.63    22847.55    634.13 o 
   0   2   4       98.40       97.54      1.76 o 
   1   2   4       41.86       46.97      1.52 o 
   2   2   4       41.62       49.67      1.61 o 
   3   2   4      140.62      168.15      4.78 o 
   4   2   4      137.29      128.73      4.67 o 
   5   2   4       45.27       49.26      3.11 o 
   6   2   4       18.91       17.77      3.50 o 
  -6   3   4        4.42       13.07      4.64 o 
  -5   3   4       66.10       59.23      4.09 o 
  -4   3   4       17.35       18.57      2.01 o 
  -3   3   4       23.40       19.56      1.27 o 
  -2   3   4      130.49      104.75      2.63 o 
  -1   3   4     1347.07     1374.41     34.48 o 
   0   3   4     1739.13     1817.10     30.82 o 
   1   3   4      117.32      114.74      2.61 o 
   2   3   4       33.53       31.84      1.64 o 
   3   3   4      290.53      316.06      9.43 o 
   4   3   4       47.18       48.02      3.26 o 
   5   3   4        0.92        1.51      1.35 o 
   6   3   4       12.33       10.96      5.21 o 
  -6   4   4       34.87       42.69      5.32 o 
  -5   4   4        3.01        5.22      3.10 o 
  -4   4   4        0.60        0.52      2.05 o 
  -3   4   4       19.29       16.69      1.35 o 
  -2   4   4      222.84      187.48      9.24 o 
  -1   4   4     1333.68     1370.34     25.73 o 
   0   4   4      988.16      977.55     18.07 o 
   1   4   4      291.46      302.13      6.35 o 
   2   4   4       12.82       14.64      1.33 o 
   3   4   4       17.05       21.60      1.88 o 
   4   4   4        4.12        6.36      3.24 o 
   5   4   4        3.37        4.09      1.88 o 
   6   4   4        0.11       -4.96      4.96 o 
  -6   5   4        6.48        2.56      3.66 o 
  -5   5   4        3.82        2.78      2.40 o 
  -4   5   4       17.20       23.74      3.09 o 
  -3   5   4       18.56       16.49      2.41 o 
  -2   5   4       33.18       37.78      2.72 o 
  -1   5   4        7.96        7.49      0.92 o 
   0   5   4        1.56        1.02      1.11 o 
   1   5   4       79.57       78.66      2.70 o 
   2   5   4       31.94       27.78      2.37 o 
   3   5   4        1.19        2.83      1.90 o 
   4   5   4      172.72      170.72      7.33 o 
   5   5   4       23.05       23.40      2.79 o 
   6   5   4        9.33        2.72      4.42 o 
  -6   6   4        0.03       -1.85      3.37 o 
  -5   6   4       10.88       14.96      3.62 o 
  -4   6   4        0.00       -0.66      2.23 o 
  -3   6   4        0.08        0.81      2.76 o 
  -2   6   4        9.14        8.59      2.67 o 
  -1   6   4       53.88       50.01      2.23 o 
   0   6   4       40.91       46.04      2.24 o 
   1   6   4     1530.29     1611.93     39.80 o 
   2   6   4        0.37        5.07      2.84 o 
   3   6   4       18.73       20.14      2.23 o 
   4   6   4        0.13       -0.59      1.48 o 
   5   6   4        0.86        0.77      2.42 o 
  -5   7   4       34.43       33.48      4.61 o 
  -4   7   4        2.22        1.64      2.15 o 
  -3   7   4       81.94       80.43      5.89 o 
  -2   7   4      236.59      210.40      9.27 o 
  -1   7   4        6.62        5.15      1.52 o 
   0   7   4      106.03      109.35      4.33 o 
   1   7   4      126.29      133.40      4.88 o 
   2   7   4       92.45      102.23      6.03 o 
   3   7   4      153.78      134.28      5.31 o 
   4   7   4       14.82       14.26      3.07 o 
   5   7   4        0.07       11.34      7.69 o 
  -5   8   4        0.20        2.94      3.30 o 
  -4   8   4       24.49       30.63      4.84 o 
  -3   8   4       19.10       23.95      4.49 o 
  -2   8   4       84.86       77.02      5.41 o 
  -1   8   4      164.17      153.64      7.56 o 
   0   8   4       16.17       17.86      2.75 o 
   1   8   4       29.23       36.44      2.58 o 
   2   8   4        0.14        2.56      1.25 o 
   3   8   4       20.87       21.43      2.68 o 
   4   8   4       72.42       64.84      6.08 o 
   5   8   4        0.96        2.00      6.67 o 
  -4   9   4        2.97        4.21      3.01 o 
  -3   9   4        0.02       -0.10      2.01 o 
  -2   9   4       11.18       12.47      2.78 o 
  -1   9   4       37.07       37.03      4.20 o 
   0   9   4       11.69       16.57      3.33 o 
   1   9   4        1.98        3.33      1.62 o 
   2   9   4        2.73        4.64      1.59 o 
   3   9   4        7.49       13.15      3.14 o 
   4   9   4        5.30        2.17      2.65 o 
  -4  10   4        1.11        1.61      3.29 o 
  -3  10   4        7.38        4.01      2.98 o 
  -2  10   4        0.06        0.47      1.94 o 
  -1  10   4       14.59       19.59      3.26 o 
   0  10   4       64.54       64.44      3.84 o 
   1  10   4       30.46       30.47      2.63 o 
   2  10   4       27.26       22.78      4.18 o 
   3  10   4        1.89        1.93      2.78 o 
   4  10   4        5.78        8.09      9.59 o 
  -3  11   4       64.69       77.71      7.35 o 
  -2  11   4        2.13        2.33      4.10 o 
  -1  11   4       15.45       22.33      4.24 o 
   0  11   4       13.79       17.36      3.60 o 
   1  11   4        6.59        4.91      2.11 o 
   2  11   4        0.60       -1.73      3.08 o 
   3  11   4        0.04        1.86      3.03 o 
  -2  12   4        0.26       -0.28      3.45 o 
  -1  12   4      118.08      104.81      8.58 o 
   0  12   4        1.53        3.44     11.16 o 
   1  12   4        6.67       11.56      5.75 o 
   2  12   4        1.60       -1.09      4.94 o 
  -6   1   5       12.37       11.10      2.49 o 
  -5   1   5        2.93       -1.58      2.58 o 
  -4   1   5      375.57      401.97     12.27 o 
  -3   1   5     2668.65     2821.33     90.95 o 
  -2   1   5       25.49       23.87      1.63 o 
  -1   1   5     2255.55     2061.23     24.62 o 
   0   1   5      312.11      353.82      7.89 o 
   1   1   5      270.90      256.37      6.50 o 
   2   1   5       19.28       15.00      1.16 o 
   3   1   5      240.51      234.30      5.66 o 
   4   1   5      137.10      137.05      4.66 o 
   5   1   5      131.55      116.62      5.64 o 
   6   1   5       17.06       16.92      3.54 o 
  -6   2   5        1.01        4.64      2.44 o 
  -5   2   5       15.72       18.62      2.65 o 
  -4   2   5       44.10       45.95      2.56 o 
  -3   2   5       48.44       46.21      1.98 o 
  -2   2   5        1.07        1.60      1.20 o 
  -1   2   5     1837.10     1565.91     46.84 o 
   0   2   5      859.17      824.29     14.45 o 
   1   2   5        3.86        5.53      1.27 o 
   2   2   5       22.24       24.78      1.32 o 
   3   2   5       21.85       22.19      1.49 o 
   4   2   5      326.04      325.94      9.89 o 
   5   2   5       13.60       12.47      2.67 o 
   6   2   5        6.28        7.26      3.10 o 
  -6   3   5        2.39        5.54      3.08 o 
  -5   3   5       17.91       15.49      2.24 o 
  -4   3   5        0.30        2.00      1.53 o 
  -3   3   5        0.00        0.39      1.59 o 
  -2   3   5        2.84        3.41      0.82 o 
  -1   3   5      910.70      805.32     18.85 o 
   0   3   5     2041.18     2100.15     37.35 o 
   1   3   5      401.14      414.11     11.27 o 
   2   3   5        0.87        0.66      0.82 o 
   3   3   5      113.02      114.35      4.28 o 
   4   3   5        0.22        5.78      3.43 o 
   5   3   5        0.88       -0.84      1.48 o 
   6   3   5        0.64        7.53      4.00 o 
  -6   4   5        0.30       -1.14      3.22 o 
  -5   4   5       34.64       29.11      3.99 o 
  -4   4   5       16.18       16.10      2.69 o 
  -3   4   5      118.77      107.96      5.10 o 
  -2   4   5       91.18       98.81      5.24 o 
  -1   4   5        0.95        1.83      0.34 o 
   0   4   5      647.81      672.18     12.57 o 
   1   4   5      455.33      497.39     10.34 o 
   2   4   5       53.40       51.41      3.14 o 
   3   4   5       53.93       60.96      3.28 o 
   4   4   5       35.10       36.05      3.23 o 
   5   4   5        1.24        1.35      1.60 o 
   6   4   5        5.06        3.22      3.50 o 
  -6   5   5        1.12        2.12      2.89 o 
  -5   5   5        5.37        4.08      2.53 o 
  -4   5   5        1.19        0.68      1.89 o 
  -3   5   5        1.31        1.02      1.43 o 
  -2   5   5      594.63      591.75     19.84 o 
  -1   5   5       32.28       31.40      1.02 o 
   0   5   5       48.60       53.59      1.95 o 
   1   5   5       28.56       27.72      1.59 o 
   2   5   5       18.65       23.52      1.77 o 
   3   5   5       49.09       49.13      2.94 o 
   4   5   5        0.01       -1.28      1.28 o 
   5   5   5        1.76        5.47      2.52 o 
   6   5   5        3.12        6.69      5.55 o 
  -6   6   5        1.05        0.38      3.43 o 
  -5   6   5        2.98        0.61      2.02 o 
  -4   6   5       18.75       25.68      4.00 o 
  -3   6   5      331.00      328.78     14.52 o 
  -2   6   5      114.41      107.14      5.56 o 
  -1   6   5      168.79      144.49      3.43 o 
   0   6   5      638.54      625.78     24.84 o 
   1   6   5      228.25      263.10      7.59 o 
   2   6   5        3.27        4.47      1.69 o 
   3   6   5        4.86        9.89      2.64 o 
   4   6   5        3.31        4.02      1.88 o 
   5   6   5        0.13       -0.58      2.45 o 
  -5   7   5       22.28       25.60      4.31 o 
  -4   7   5        0.02        3.81      2.70 o 
  -3   7   5       10.66       13.91      2.80 o 
  -2   7   5      253.96      236.71     11.36 o 
  -1   7   5       46.73       40.75      3.36 o 
   0   7   5      146.40      134.35      4.52 o 
   1   7   5      117.73      115.25      4.38 o 
   2   7   5        2.12        3.04      2.16 o 
   3   7   5       23.84       21.48      2.11 o 
   4   7   5        0.00       -0.71      1.73 o 
   5   7   5       29.29       37.38      7.73 o 
  -5   8   5        2.39        3.30      2.96 o 
  -4   8   5        0.48        0.31      2.30 o 
  -3   8   5        5.45        9.32      2.79 o 
  -2   8   5      120.30      116.37      6.89 o 
  -1   8   5       73.72       65.64      4.50 o 
   0   8   5        2.03        2.23      1.09 o 
   1   8   5        1.98        4.92      1.66 o 
   2   8   5       50.30       49.73      4.26 o 
   3   8   5       63.91       49.50      3.66 o 
   4   8   5       50.71       59.25      7.17 o 
   5   8   5        0.01        2.60      4.90 o 
  -4   9   5        7.23        3.66      2.89 o 
  -3   9   5       31.50       37.66      4.26 o 
  -2   9   5       56.23       47.09      4.39 o 
  -1   9   5      923.77      958.91     42.11 o 
   0   9   5        8.50       11.56      1.74 o 
   1   9   5        1.60       -0.19      1.36 o 
   2   9   5        6.55        7.62      1.86 o 
   3   9   5       43.77       48.73      5.06 o 
   4   9   5        0.05       -2.94      2.94 o 
  -4  10   5        0.24       -2.90      2.90 o 
  -3  10   5       11.77        9.92      3.19 o 
  -2  10   5        7.26        2.61      2.31 o 
  -1  10   5        1.60        1.56      2.45 o 
   0  10   5       32.19       32.61      2.74 o 
   1  10   5        7.23        8.26      2.27 o 
   2  10   5       18.79       16.56      3.04 o 
   3  10   5        0.54        4.91      4.67 o 
   4  10   5       15.56        9.58      5.21 o 
  -3  11   5       15.58       19.49      5.90 o 
  -2  11   5        1.67        2.45      2.63 o 
  -1  11   5        1.31        0.45      2.05 o 
   0  11   5        3.61        9.53      3.80 o 
   1  11   5        2.21        9.15      2.97 o 
   2  11   5        0.17        2.30      2.72 o 
   3  11   5        0.31        5.26      3.45 o 
  -2  12   5        1.14        9.52      4.00 o 
  -1  12   5       43.29       45.30      5.34 o 
   0  12   5        6.57        2.20      4.74 o 
   1  12   5        2.19        4.03      5.20 o 
   2  12   5        0.17       -1.30      4.05 o 
  -6   0   6       11.96       11.75      3.64 o 
  -5   0   6        0.48        2.46      2.23 o 
  -4   0   6       34.16       34.07      3.42 o 
  -3   0   6      161.20      165.74      6.98 o 
  -2   0   6      893.67      832.68     33.47 o 
  -1   0   6       98.44      103.26      3.55 o 
   0   0   6    14190.67    12925.82    298.40 o 
   1   0   6     4891.05     4506.36    340.61 o 
   2   0   6      185.59      180.45      4.33 o 
   3   0   6        6.75        4.89      2.78 o 
   4   0   6      576.79      626.46     24.33 o 
   5   0   6      780.45      808.81     55.23 o 
   6   0   6        1.54        3.05      5.32 o 
  -6   1   6       36.73       43.06      3.96 o 
  -5   1   6        0.88        1.60      1.42 o 
  -4   1   6        2.15        7.57      2.45 o 
  -3   1   6      124.30      127.74      4.55 o 
  -2   1   6       31.40       29.34      1.23 o 
  -1   1   6     7898.09     8095.81    135.81 o 
   0   1   6      234.83      234.59      4.32 o 
   1   1   6      152.33      149.06      3.34 o 
   2   1   6     1853.77     2030.56     35.95 o 
   3   1   6       25.81       31.42      1.36 o 
   4   1   6       22.48       21.55      1.63 o 
   5   1   6        0.13       -1.50      2.63 o 
   6   1   6        2.20       -0.19      2.30 o 
  -6   2   6       43.37       45.59      5.04 o 
  -5   2   6       17.25       17.78      2.22 o 
  -4   2   6       40.00       43.52      2.75 o 
  -3   2   6       23.59       29.29      2.10 o 
  -2   2   6       95.93       95.98      3.94 o 
  -1   2   6        0.93        0.83      0.42 o 
   0   2   6      124.24      122.43      2.77 o 
   1   2   6      191.62      203.69      5.41 o 
   2   2   6       11.31       15.92      1.41 o 
   3   2   6        2.10        1.30      0.96 o 
   4   2   6      560.76      562.44     16.07 o 
   5   2   6        9.86       13.81      3.20 o 
   6   2   6        4.48        6.35      3.23 o 
  -6   3   6        1.71        3.60      2.71 o 
  -5   3   6        0.01       -2.01      2.01 o 
  -4   3   6        0.00        1.68      2.50 o 
  -3   3   6        1.25        3.04      1.94 o 
  -2   3   6       59.43       51.91      2.92 o 
  -1   3   6      820.58      690.84     16.37 o 
   0   3   6     2036.33     2286.66     43.14 o 
   1   3   6       26.61       20.81      1.26 o 
   2   3   6      418.45      450.55      9.49 o 
   3   3   6      161.29      176.23      5.25 o 
   4   3   6      266.17      262.75      8.43 o 
   5   3   6        2.11        4.11      2.34 o 
   6   3   6        1.67        4.23      3.74 o 
  -6   4   6        6.05        9.47      3.82 o 
  -5   4   6       64.36       60.29      5.56 o 
  -4   4   6        3.68        6.04      2.20 o 
  -3   4   6       26.85       23.99      4.15 o 
  -2   4   6     2559.87     2499.51     83.32 o 
  -1   4   6      358.03      357.16      5.99 o 
   0   4   6        0.47       -0.11      0.62 o 
   1   4   6      448.98      469.86     10.08 o 
   2   4   6        8.22        8.09      1.12 o 
   3   4   6      608.05      630.04     18.80 o 
   4   4   6       12.98       14.71      2.11 o 
   5   4   6        4.25        3.74      2.28 o 
   6   4   6        5.67       -0.85      4.96 o 
  -6   5   6        0.63        7.02      4.06 o 
  -5   5   6        6.98        4.99      2.65 o 
  -4   5   6       12.47       12.36      2.89 o 
  -3   5   6      310.88      292.92     12.33 o 
  -2   5   6        0.37        0.57      1.83 o 
  -1   5   6        2.19        2.01      0.85 o 
   0   5   6      353.56      376.79      8.39 o 
   1   5   6      633.15      704.66     16.75 o 
   2   5   6        3.72        2.66      1.25 o 
   3   5   6      120.14      116.01      4.53 o 
   4   5   6      106.91      107.44      5.46 o 
   5   5   6        0.89        0.71      2.06 o 
   6   5   6       16.22       11.43      6.38 o 
  -6   6   6        0.30        1.94      2.78 o 
  -5   6   6       42.87       35.12      4.54 o 
  -4   6   6        1.72        1.66      2.08 o 
  -3   6   6      106.62      106.10      6.35 o 
  -2   6   6     1126.25     1042.17     37.36 o 
  -1   6   6       46.67       40.93      1.76 o 
   0   6   6       53.16       58.03      2.55 o 
   1   6   6        1.22        0.38      1.00 o 
   2   6   6        0.00       -1.05      1.61 o 
   3   6   6       11.20       10.76      2.27 o 
   4   6   6       21.25       20.42      2.21 o 
   5   6   6        2.63        3.17      4.04 o 
  -5   7   6        3.35        3.59      2.79 o 
  -4   7   6        5.74        4.44      2.18 o 
  -3   7   6        8.74       13.22      2.68 o 
  -2   7   6      586.95      563.86     21.69 o 
  -1   7   6        6.10        6.08      0.91 o 
   0   7   6      783.72      789.55     20.77 o 
   1   7   6       10.06       11.67      2.07 o 
   2   7   6       37.40       35.57      2.63 o 
   3   7   6        2.16        3.24      2.66 o 
   4   7   6        4.28        6.98      2.20 o 
   5   7   6       13.79       29.88      7.81 o 
  -5   8   6       10.44        0.73      2.53 o 
  -4   8   6        2.69       -0.45      2.20 o 
  -3   8   6        0.14        1.10      2.01 o 
  -2   8   6      117.20      112.62      6.46 o 
  -1   8   6        0.46        0.05      2.38 o 
   0   8   6       15.23       16.97      1.80 o 
   1   8   6        0.29        0.17      1.21 o 
   2   8   6        0.01        2.87      2.08 o 
   3   8   6       11.21       11.77      1.89 o 
   4   8   6        9.96        8.52      3.12 o 
   5   8   6        0.13       21.86     18.98 o 
  -4   9   6        9.28        8.53      3.21 o 
  -3   9   6       28.77       28.75      3.75 o 
  -2   9   6      101.03       99.70      6.75 o 
  -1   9   6      403.50      389.25     18.32 o 
   0   9   6        3.70        6.69      1.47 o 
   1   9   6        0.11        0.35      1.49 o 
   2   9   6       35.45       44.59      4.68 o 
   3   9   6        1.54       -2.03      2.52 o 
   4   9   6        7.92       17.03      4.47 o 
  -4  10   6        9.29       16.25      3.89 o 
  -3  10   6        0.05        2.44      4.77 o 
  -2  10   6        0.53        0.26      1.90 o 
  -1  10   6        0.79       -0.43      1.89 o 
   0  10   6      119.50      125.85      7.09 o 
   1  10   6        1.94        4.52      1.73 o 
   2  10   6        9.97        7.44      2.97 o 
   3  10   6        0.16        5.40      3.55 o 
  -3  11   6        6.18        3.80      2.86 o 
  -2  11   6        0.00        6.62      2.72 o 
  -1  11   6       10.98        7.14      3.19 o 
   0  11   6       24.27       26.91      4.19 o 
   1  11   6        0.01       -0.18      2.12 o 
   2  11   6       55.71      131.62     42.45 o 
   3  11   6        0.00        4.04      3.15 o 
  -2  12   6        0.55        1.87      2.77 o 
  -1  12   6        9.12        7.23      3.16 o 
   0  12   6        0.23       -1.33      3.61 o 
   1  12   6        3.46        0.35      4.51 o 
  -6   1   7       26.38       28.21      4.27 o 
  -5   1   7        0.00       -0.15      1.54 o 
  -4   1   7       71.97       68.43      3.39 o 
  -3   1   7        0.43        0.80      1.03 o 
  -2   1   7       28.65       34.38      1.45 o 
  -1   1   7      623.58      607.79      9.20 o 
   0   1   7      183.29      185.81      6.55 o 
   1   1   7      258.83      256.85      4.60 o 
   2   1   7     1371.59     1495.88     25.92 o 
   3   1   7        0.72        1.81      1.03 o 
   4   1   7      115.08       95.26      3.86 o 
   5   1   7       23.35       16.76      3.49 o 
   6   1   7        0.00       -2.61      2.79 o 
  -6   2   7       17.09       19.59      3.83 o 
  -5   2   7        0.29        1.33      2.36 o 
  -4   2   7       38.07       39.19      2.38 o 
  -3   2   7       21.03       16.75      1.35 o 
  -2   2   7      196.98      208.18      4.75 o 
  -1   2   7     1667.29     1664.04     23.86 o 
   0   2   7      675.74      589.68     20.01 o 
   1   2   7        0.01        1.81      0.54 o 
   2   2   7        2.65        3.01      0.63 o 
   3   2   7      140.17      127.71      3.63 o 
   4   2   7       33.94       30.87      1.95 o 
   5   2   7        7.08       11.56      2.68 o 
   6   2   7        5.44        4.16      3.67 o 
  -6   3   7        0.01        4.61      3.08 o 
  -5   3   7       52.45       52.61      4.12 o 
  -4   3   7        1.58        4.33      1.68 o 
  -3   3   7       41.38       35.72      1.37 o 
  -2   3   7     1654.84     1672.87     62.73 o 
  -1   3   7        0.02        0.14      0.55 o 
   0   3   7      210.87      211.71      6.99 o 
   1   3   7      360.26      351.08      7.88 o 
   2   3   7      115.32      127.77      3.70 o 
   3   3   7       20.57       24.28      1.54 o 
   4   3   7      331.49      343.80     10.29 o 
   5   3   7        1.44        6.19      3.74 o 
   6   3   7       10.77        9.47      4.68 o 
  -6   4   7        0.05        4.26      4.24 o 
  -5   4   7        0.55       -0.97      1.92 o 
  -4   4   7       38.19       43.52      3.95 o 
  -3   4   7      126.53      110.85      5.76 o 
  -2   4   7     6014.25     6029.15    269.17 o 
  -1   4   7      525.91      490.05      6.92 o 
   0   4   7      781.62      907.50     23.83 o 
   1   4   7      192.33      220.53      5.27 o 
   2   4   7       31.01       35.47      2.18 o 
   3   4   7       87.75       80.37      3.55 o 
   4   4   7       11.95       13.90      1.74 o 
   5   4   7        2.67        2.25      2.43 o 
   6   4   7       10.29        8.14      5.27 o 
  -6   5   7        0.00       13.87     10.29 o 
  -5   5   7        4.58        3.45      2.64 o 
  -4   5   7       12.36       18.26      3.25 o 
  -3   5   7        2.40        4.59      2.52 o 
  -2   5   7       78.52       79.47      4.21 o 
  -1   5   7       65.29       59.32      3.20 o 
   0   5   7      636.54      671.75     15.18 o 
   1   5   7      127.91      122.27      3.86 o 
   2   5   7        2.81        2.52      1.18 o 
   3   5   7       20.20       16.58      2.11 o 
   4   5   7        8.68       10.64      1.77 o 
   5   5   7        0.37       -2.01      2.18 o 
  -5   6   7        0.21        5.31      4.73 o 
  -4   6   7       18.67       20.42      3.34 o 
  -3   6   7      369.70      348.85     15.19 o 
  -2   6   7     1295.00     1226.35     43.64 o 
  -1   6   7        0.46        1.13      0.69 o 
   0   6   7       18.37       22.88      1.60 o 
   1   6   7       76.66       84.62      3.51 o 
   2   6   7        0.00       -1.59      1.59 o 
   3   6   7       39.03       40.39      2.78 o 
   4   6   7        0.03        5.84      3.19 o 
   5   6   7        0.00       -2.88      4.25 o 
  -5   7   7        0.26       -2.95      2.95 o 
  -4   7   7        2.13        1.39      2.08 o 
  -3   7   7        0.01        3.12      5.50 o 
  -2   7   7        0.69        0.41      1.63 o 
  -1   7   7        1.68        5.04      1.03 o 
   0   7   7      128.69      138.68      4.82 o 
   1   7   7       34.56       38.00      3.12 o 
   2   7   7        5.48        4.89      1.63 o 
   3   7   7        9.47       10.09      1.87 o 
   4   7   7       25.43       24.92      3.23 o 
   5   7   7        3.09        2.49      4.78 o 
  -5   8   7        3.38        3.82      3.28 o 
  -4   8   7       11.67       16.66      3.54 o 
  -3   8   7        0.74        0.17      1.92 o 
  -2   8   7        0.00        0.02      1.78 o 
  -1   8   7       39.97       37.66      4.28 o 
   0   8   7      150.86      146.37      5.32 o 
   1   8   7        9.91       15.59      2.37 o 
   2   8   7        4.63        6.41      3.16 o 
   3   8   7        0.04        1.34      1.99 o 
   4   8   7       56.77       66.98      6.36 o 
  -4   9   7       77.83       86.65      7.32 o 
  -3   9   7        9.24        9.66      2.68 o 
  -2   9   7        1.25        3.12      2.21 o 
  -1   9   7       35.79       34.90      4.16 o 
   0   9   7        0.40       -0.22      1.12 o 
   1   9   7        0.59       -0.12      1.50 o 
   2   9   7       64.27       58.97      4.09 o 
   3   9   7       22.50       21.75      3.55 o 
   4   9   7      104.34      104.46     11.89 o 
  -4  10   7       18.04       29.20      4.91 o 
  -3  10   7       17.67       21.07      3.99 o 
  -2  10   7        2.57        5.33      2.35 o 
  -1  10   7       56.57       49.32      4.49 o 
   0  10   7        6.30       20.26      6.48 o 
   1  10   7        3.74        4.94      1.84 o 
   2  10   7        3.64        2.96      2.16 o 
   3  10   7        1.28        0.69      2.52 o 
  -3  11   7        0.09        1.50      2.66 o 
  -2  11   7        2.38        3.36      2.92 o 
  -1  11   7        0.06        0.77      2.32 o 
   0  11   7       38.25       33.27      5.90 o 
   1  11   7        1.81        0.69      2.83 o 
   2  11   7        1.76        1.80      2.99 o 
   3  11   7        0.25       -1.75      3.51 o 
  -2  12   7        0.10        1.59      3.42 o 
  -1  12   7       10.36       17.45      4.01 o 
   0  12   7        3.42        7.34      4.38 o 
   1  12   7        0.03        1.84      5.53 o 
  -6   0   8        0.21        1.58      2.68 o 
  -5   0   8        0.00       -0.60      1.92 o 
  -4   0   8      444.56      453.99     19.26 o 
  -3   0   8      229.38      254.67     11.11 o 
  -2   0   8       39.38       45.21      2.25 o 
  -1   0   8      499.97      451.11     10.39 o 
   0   0   8       30.88       34.93      1.46 o 
   1   0   8      347.80      351.05     12.22 o 
   2   0   8      656.92      744.01     63.62 o 
   3   0   8        5.88       -0.86      2.25 o 
   4   0   8      165.96      149.97     11.05 o 
   5   0   8       39.23       47.07      6.04 o 
   6   0   8        4.85        6.69      5.11 o 
  -6   1   8        3.61        6.21      2.58 o 
  -5   1   8        3.69        2.30      1.46 o 
  -4   1   8      464.85      471.77     15.57 o 
  -3   1   8       17.09       19.58      2.28 o 
  -2   1   8      316.07      306.10     10.73 o 
  -1   1   8     1750.52     1691.70     28.06 o 
   0   1   8      537.41      546.64      9.93 o 
   1   1   8       63.52       65.26      1.21 o 
   2   1   8      233.86      234.79      6.09 o 
   3   1   8      103.42       99.66      2.63 o 
   4   1   8      308.96      290.97     17.01 o 
   5   1   8        9.04       10.33      2.82 o 
   6   1   8        0.44        4.82      2.91 o 
  -6   2   8       10.88       12.59      3.56 o 
  -5   2   8        0.10        1.08      1.54 o 
  -4   2   8        5.36        7.23      1.88 o 
  -3   2   8       25.68       28.76      1.65 o 
  -2   2   8      134.94      135.90      6.79 o 
  -1   2   8       34.65       35.18      0.98 o 
   0   2   8      533.82      502.35     10.58 o 
   1   2   8       62.63       62.44      1.53 o 
   2   2   8      474.84      504.21      9.81 o 
   3   2   8       56.55       54.35      2.44 o 
   4   2   8      460.49      448.25     14.88 o 
   5   2   8        1.13        4.09      2.62 o 
   6   2   8        7.28        2.96      2.71 o 
  -6   3   8        2.63        4.05      2.63 o 
  -5   3   8        5.17        5.19      2.22 o 
  -4   3   8      115.92      113.35      4.73 o 
  -3   3   8        0.23        2.02      0.92 o 
  -2   3   8      173.95      160.62      7.89 o 
  -1   3   8        0.00        0.78      0.54 o 
   0   3   8      950.14      980.44     20.00 o 
   1   3   8      324.27      318.04     10.47 o 
   2   3   8      166.09      153.07      3.96 o 
   3   3   8      205.34      212.56      5.87 o 
   4   3   8        0.00       -1.38      1.50 o 
   5   3   8        0.09       -0.24      2.53 o 
   6   3   8        6.93        8.69      4.42 o 
  -6   4   8        0.66        1.53      2.64 o 
  -5   4   8        1.44        1.10      2.18 o 
  -4   4   8        1.10        0.47      2.50 o 
  -3   4   8      221.76      208.07     11.53 o 
  -2   4   8     3193.99     3201.79    227.12 o 
  -1   4   8      712.55      729.53     11.37 o 
   0   4   8     1232.42     1413.27     29.23 o 
   1   4   8       24.07       24.21      1.37 o 
   2   4   8       19.42       20.34      1.73 o 
   3   4   8      437.06      455.66     13.18 o 
   4   4   8       44.45       41.09      2.94 o 
   5   4   8       32.44       34.97      4.49 o 
   6   4   8        1.31        0.65      3.91 o 
  -6   5   8        0.14        0.19      2.40 o 
  -5   5   8       12.34       18.43      3.37 o 
  -4   5   8        6.67       12.02      2.77 o 
  -3   5   8      258.02      241.11     11.06 o 
  -2   5   8      270.37      248.15     24.24 o 
  -1   5   8       13.13       13.97      1.56 o 
   0   5   8       40.14       48.03      2.13 o 
   1   5   8      248.41      271.40      7.37 o 
   2   5   8       32.40       35.27      2.39 o 
   3   5   8       83.07       89.39      4.55 o 
   4   5   8        5.79       10.94      1.83 o 
   5   5   8       16.25       17.27      3.59 o 
  -5   6   8        0.90        2.46      2.48 o 
  -4   6   8        0.29        3.25      2.21 o 
  -3   6   8       30.14       31.76      3.63 o 
  -2   6   8       24.57       24.59      3.05 o 
  -1   6   8        8.29        6.59      1.20 o 
   0   6   8      142.63      149.56      4.85 o 
   1   6   8        0.87        0.80      1.11 o 
   2   6   8       23.45       26.27      2.06 o 
   3   6   8      216.27      222.98      8.08 o 
   4   6   8        1.06        1.27      2.28 o 
   5   6   8        0.24        3.40      5.11 o 
  -5   7   8        4.62        3.16      2.80 o 
  -4   7   8        0.01        3.29      2.10 o 
  -3   7   8       41.10       37.41      3.90 o 
  -2   7   8      532.42      454.30     23.39 o 
  -1   7   8       47.82       41.75      3.42 o 
   0   7   8        3.32        5.37      2.39 o 
   1   7   8        0.02        0.46      1.33 o 
   2   7   8       29.37       31.19      2.61 o 
   3   7   8       11.20       14.60      2.13 o 
   4   7   8        9.07        8.15      2.59 o 
   5   7   8        9.91        5.78      4.79 o 
  -5   8   8        0.10        1.20      2.66 o 
  -4   8   8       18.69       13.68      3.25 o 
  -3   8   8        8.90        9.74      2.62 o 
  -2   8   8       10.50        9.18      2.39 o 
  -1   8   8       35.35       34.80      3.50 o 
   0   8   8        2.85        5.08      1.46 o 
   1   8   8       56.54       53.98      3.36 o 
   2   8   8        0.00        1.21      1.50 o 
   3   8   8       80.50       79.07      4.58 o 
   4   8   8       76.73       76.76      8.32 o 
  -4   9   8        9.61       19.23      4.55 o 
  -3   9   8        0.82       -0.69      2.08 o 
  -2   9   8        3.85        1.72      2.15 o 
  -1   9   8       91.55       95.85      7.35 o 
   0   9   8        2.49        1.81      1.30 o 
   1   9   8        0.25        3.22      2.25 o 
   2   9   8       94.10       97.19      6.65 o 
   3   9   8       45.39       47.16      4.87 o 
   4   9   8       84.84      106.17     24.61 o 
  -4  10   8       10.78       11.38      3.64 o 
  -3  10   8        4.54        2.11      2.70 o 
  -2  10   8       10.79        8.08      4.28 o 
  -1  10   8        0.08        0.30      2.16 o 
   0  10   8        0.02        4.48      2.48 o 
   1  10   8        1.58       -0.43      1.61 o 
   2  10   8       34.80       37.42      5.47 o 
   3  10   8       16.24        7.96      3.52 o 
  -3  11   8        1.41        0.56      2.48 o 
  -2  11   8       45.35       48.61      5.15 o 
  -1  11   8        0.00        1.29      2.06 o 
   0  11   8        7.74       11.69      5.42 o 
   1  11   8        0.51        2.87      4.07 o 
   2  11   8       27.01       31.28      5.66 o 
  -1  12   8        4.74        4.65      3.47 o 
   0  12   8       16.32       26.40      6.14 o 
   1  12   8        2.89        4.48      4.87 o 
  -6   1   9        1.10        7.47      4.08 o 
  -5   1   9       40.81       44.44      3.12 o 
  -4   1   9      146.43      146.09      6.42 o 
  -3   1   9        8.76       11.25      1.62 o 
  -2   1   9      338.23      355.98     10.83 o 
  -1   1   9     1871.11     2055.45     37.10 o 
   0   1   9       27.98       28.43      1.42 o 
   1   1   9     1324.19     1406.07     30.56 o 
   2   1   9      759.93      827.83     21.24 o 
   3   1   9       34.47       28.07      1.31 o 
   4   1   9       29.23       30.85      3.90 o 
   5   1   9        4.53        5.73      3.04 o 
   6   1   9        0.88        2.09      2.98 o 
  -6   2   9       42.63       49.36      6.00 o 
  -5   2   9        0.47       -0.51      1.38 o 
  -4   2   9      148.90      148.36      5.08 o 
  -3   2   9       81.95       75.67      3.15 o 
  -2   2   9       29.29       27.93      1.07 o 
  -1   2   9     2859.36     2877.71     51.17 o 
   0   2   9     1144.40     1087.09     53.20 o 
   1   2   9       58.44       60.55      1.59 o 
   2   2   9      539.60      599.62     11.42 o 
   3   2   9      110.14       86.59      3.52 o 
   4   2   9      752.26      749.27     32.02 o 
   5   2   9       16.88       18.44      3.89 o 
   6   2   9        0.95       -3.07      3.07 o 
  -6   3   9        6.42        0.17      2.35 o 
  -5   3   9       22.94       24.15      3.72 o 
  -4   3   9       86.58       88.49      5.91 o 
  -3   3   9       14.78       14.58      1.09 o 
  -2   3   9     1453.82     1407.87     39.98 o 
  -1   3   9      184.49      202.89      3.41 o 
   0   3   9      565.74      568.67     12.14 o 
   1   3   9        5.98        6.86      0.86 o 
   2   3   9       82.82       79.35      2.68 o 
   3   3   9      388.55      395.17     10.39 o 
   4   3   9       15.33       16.08      2.99 o 
   5   3   9       12.58       11.45      3.30 o 
   6   3   9        0.18        1.13      3.60 o 
  -6   4   9        0.04        0.23      2.38 o 
  -5   4   9       12.47       13.44      4.27 o 
  -4   4   9       12.84       14.49      2.68 o 
  -3   4   9      317.19      318.35     12.65 o 
  -2   4   9       45.27       38.48      3.13 o 
  -1   4   9      132.23      151.83      2.81 o 
   0   4   9       87.80       99.65      3.65 o 
   1   4   9       10.32       14.94      1.79 o 
   2   4   9       37.72       39.30      2.38 o 
   3   4   9      623.83      639.08     18.10 o 
   4   4   9       26.58       25.47      2.54 o 
   5   4   9        5.23        8.60      3.15 o 
  -6   5   9        0.08       -0.83      2.95 o 
  -5   5   9        0.89        0.42      2.11 o 
  -4   5   9        5.99       -0.19      1.76 o 
  -3   5   9      421.01      409.88     17.55 o 
  -2   5   9       40.06       36.22      4.41 o 
  -1   5   9       43.83       39.26      1.23 o 
   0   5   9       11.22       14.23      1.24 o 
   1   5   9       11.55       13.38      1.47 o 
   2   5   9        4.84        4.35      2.11 o 
   3   5   9       53.42       48.84      2.98 o 
   4   5   9        4.84        5.02      1.79 o 
   5   5   9       18.88       21.29      4.34 o 
  -5   6   9        0.87        1.12      2.11 o 
  -4   6   9        0.70        1.86      2.61 o 
  -3   6   9      268.68      244.37     11.40 o 
  -2   6   9      146.81      130.80      7.08 o 
  -1   6   9       29.96       28.05      2.51 o 
   0   6   9      128.17      146.91      4.73 o 
   1   6   9        0.17       -0.85      1.19 o 
   2   6   9       80.91       82.10      4.46 o 
   3   6   9       72.59       73.01      4.46 o 
   4   6   9        9.45       11.79      2.31 o 
   5   6   9        5.16       13.23      5.22 o 
  -5   7   9        0.37       -1.47      2.82 o 
  -4   7   9        3.44       10.62      2.91 o 
  -3   7   9      379.61      349.56     16.10 o 
  -2   7   9     1098.53     1087.04     44.76 o 
  -1   7   9       18.02       20.49      3.33 o 
   0   7   9      167.88      156.64      9.55 o 
   1   7   9        5.62        5.04      1.45 o 
   2   7   9       16.55       19.05      2.22 o 
   3   7   9       12.78       13.96      2.13 o 
   4   7   9        2.76        2.75      2.09 o 
   5   7   9        3.12        9.21      8.55 o 
  -5   8   9        6.30        8.34      3.83 o 
  -4   8   9       18.76       32.12      7.53 o 
  -3   8   9        2.27        5.69      3.00 o 
  -2   8   9        2.57        2.64      1.86 o 
  -1   8   9      325.24      323.92     14.96 o 
   0   8   9        2.18        2.77      1.38 o 
   1   8   9        1.91        3.24      1.55 o 
   2   8   9        4.48        4.58      1.77 o 
   3   8   9        4.91        7.33      1.95 o 
   4   8   9       45.06       47.07      7.13 o 
  -4   9   9        1.41        3.58      3.23 o 
  -3   9   9        8.70        7.85      3.28 o 
  -2   9   9        2.32        5.44      2.41 o 
  -1   9   9      184.18      179.61     10.45 o 
   0   9   9       32.86       28.06      2.39 o 
   1   9   9       55.46       53.12      3.72 o 
   2   9   9        4.81        6.48      3.55 o 
   3   9   9        1.36       -1.76      2.15 o 
   4   9   9       23.95       39.53      9.12 o 
  -4  10   9       13.82       12.61      3.79 o 
  -3  10   9        0.05        1.78      3.16 o 
  -2  10   9        0.04        1.49      2.15 o 
  -1  10   9        0.02       -2.51      2.51 o 
   0  10   9        0.79        4.39      2.44 o 
   1  10   9       23.27       25.55      2.93 o 
   2  10   9       14.32       12.65      3.01 o 
   3  10   9        0.66        3.24      3.24 o 
  -3  11   9        4.90        6.34      3.11 o 
  -2  11   9        4.05        9.44      3.54 o 
  -1  11   9        1.41        7.37      3.09 o 
   0  11   9        8.68       11.49      4.03 o 
   1  11   9       15.94       21.66      3.64 o 
   2  11   9        2.17        4.66      3.13 o 
  -1  12   9        1.00       -0.53      2.45 o 
   0  12   9        0.59        0.22      3.18 o 
   1  12   9       34.08       41.66     11.17 o 
  -6   0  10       21.84       22.64      5.40 o 
  -5   0  10       24.60       25.58      3.95 o 
  -4   0  10       39.88       43.70      3.79 o 
  -3   0  10        0.82        1.53      2.28 o 
  -2   0  10      763.92      746.87     21.22 o 
  -1   0  10        4.62        3.15      1.37 o 
   0   0  10      261.94      261.65      6.68 o 
   1   0  10      257.62      288.99      5.19 o 
   2   0  10      344.78      310.62     14.28 o 
   3   0  10      115.65      108.14     11.05 o 
   4   0  10        0.48        1.67      3.55 o 
   5   0  10      104.68       93.65     12.41 o 
   6   0  10       52.75       64.28     10.93 o 
  -6   1  10        3.72        7.71      3.01 o 
  -5   1  10        0.09       -1.72      1.72 o 
  -4   1  10       14.42       13.37      1.83 o 
  -3   1  10      130.74      131.25      4.08 o 
  -2   1  10      307.96      336.60      7.20 o 
  -1   1  10      128.31      126.14      3.20 o 
   0   1  10      757.05      798.54     15.91 o 
   1   1  10      339.22      382.46      8.15 o 
   2   1  10      148.18      151.42      5.89 o 
   3   1  10        7.05        3.85      2.07 o 
   4   1  10        1.51        1.31      1.97 o 
   5   1  10        8.90        8.39      4.46 o 
   6   1  10        1.19        0.88      2.46 o 
  -6   2  10       15.65       17.69      4.05 o 
  -5   2  10        3.99        4.72      2.23 o 
  -4   2  10       22.05       20.64      1.97 o 
  -3   2  10       18.96       18.27      1.34 o 
  -2   2  10       42.01       39.71      1.32 o 
  -1   2  10     1455.60     1492.99     27.21 o 
   0   2  10        6.04        5.53      0.70 o 
   1   2  10      132.14      146.88      3.04 o 
   2   2  10      118.03      130.99      2.87 o 
   3   2  10      226.22      230.00      6.90 o 
   4   2  10      214.66      266.88     29.35 o 
   5   2  10        0.41        0.26      2.27 o 
   6   2  10        5.03        6.19      4.62 o 
  -6   3  10        1.70       -1.35      2.48 o 
  -5   3  10        5.65        8.46      2.58 o 
  -4   3  10       73.24       66.61      5.25 o 
  -3   3  10       74.47       69.91      3.66 o 
  -2   3  10      279.50      281.92      8.58 o 
  -1   3  10        1.28        2.77      0.95 o 
   0   3  10      179.15      171.70      4.85 o 
   1   3  10       13.55       18.55      1.46 o 
   2   3  10       14.91       14.74      1.21 o 
   3   3  10        9.27        7.89      1.53 o 
   4   3  10        3.46        6.66      2.54 o 
   5   3  10       31.49       35.79      4.28 o 
   6   3  10        0.01        0.10      4.35 o 
  -6   4  10        2.12        0.75      2.24 o 
  -5   4  10       47.88       46.66      4.42 o 
  -4   4  10       62.89       64.79      5.11 o 
  -3   4  10      415.86      396.52     15.95 o 
  -2   4  10       33.68       37.84      3.31 o 
  -1   4  10       55.46       54.36      1.46 o 
   0   4  10       12.29       17.10      1.31 o 
   1   4  10        1.07        0.94      1.18 o 
   2   4  10      259.83      284.70     11.53 o 
   3   4  10      129.22      122.95      4.46 o 
   4   4  10        0.26       -1.52      2.52 o 
   5   4  10       34.62       40.56      5.27 o 
  -6   5  10        7.41        5.00      3.41 o 
  -5   5  10        0.08       -0.27      2.03 o 
  -4   5  10        4.68        3.93      2.24 o 
  -3   5  10      956.54      926.76     36.99 o 
  -2   5  10      156.65      149.22      6.60 o 
  -1   5  10       94.91       81.58      2.04 o 
   0   5  10      267.22      289.36      7.30 o 
   1   5  10        0.62        3.80      1.09 o 
   2   5  10       27.76       25.27      2.40 o 
   3   5  10      448.69      466.58     14.12 o 
   4   5  10        2.77        5.72      2.62 o 
   5   5  10       31.43       34.39      4.98 o 
  -5   6  10        3.19        6.24      2.84 o 
  -4   6  10        2.18        2.59      2.11 o 
  -3   6  10      356.81      316.13     14.64 o 
  -2   6  10       44.28       41.31      3.53 o 
  -1   6  10        3.84        7.36      1.82 o 
   0   6  10       13.16       17.61      1.47 o 
   1   6  10        0.07        1.40      1.32 o 
   2   6  10      218.16      223.43      7.98 o 
   3   6  10        9.80       11.55      3.51 o 
   4   6  10        4.85       11.46      4.39 o 
   5   6  10        0.16       -2.28      3.04 o 
  -5   7  10       15.38       26.00      4.61 o 
  -4   7  10       27.86       31.20      4.14 o 
  -3   7  10       73.99       69.18      5.06 o 
  -2   7  10      444.77      439.69     19.06 o 
  -1   7  10      112.37      102.36      5.43 o 
   0   7  10       26.46       27.36      2.15 o 
   1   7  10       14.89       17.88      2.21 o 
   2   7  10       54.23       49.89      3.21 o 
   3   7  10      348.67      371.02     15.83 o 
   4   7  10        7.68        3.89      2.35 o 
   5   7  10       23.30       28.07      8.20 o 
  -5   8  10       21.82       29.94      4.92 o 
  -4   8  10      109.54      101.76      8.06 o 
  -3   8  10        0.52        2.13      2.12 o 
  -2   8  10       46.19       45.29      8.11 o 
  -1   8  10       15.05       15.63      2.65 o 
   0   8  10        4.52        6.28      1.53 o 
   1   8  10        1.46        3.19      1.58 o 
   2   8  10        0.48       -1.69      3.01 o 
   3   8  10        7.22       10.60      2.25 o 
   4   8  10       33.42       33.35      8.91 o 
  -4   9  10        1.66       -0.32      3.08 o 
  -3   9  10        0.30        1.77      2.56 o 
  -2   9  10       25.15       22.56      3.27 o 
  -1   9  10        7.61        4.08      2.71 o 
   0   9  10       45.90       48.36      3.76 o 
   1   9  10        1.03        0.10      1.77 o 
   2   9  10        1.14        1.58      1.73 o 
   3   9  10       39.10       39.29      4.33 o 
   4   9  10        5.43        7.87      5.88 o 
  -3  10  10        0.11        2.36      2.41 o 
  -2  10  10       17.25       18.45      3.49 o 
  -1  10  10       22.93       30.30      4.51 o 
   0  10  10        1.22        3.31      3.85 o 
   1  10  10        0.11        3.26      1.84 o 
   2  10  10        0.02        0.47      2.28 o 
   3  10  10        1.89        3.88      3.66 o 
  -3  11  10       14.06       17.53      4.26 o 
  -2  11  10        2.18        2.20      2.52 o 
  -1  11  10        1.70        0.17      3.40 o 
   0  11  10        0.14       -1.76      2.65 o 
   1  11  10        9.61       13.79      4.09 o 
   2  11  10        4.42        9.04      5.96 o 
  -1  12  10       47.18       52.80      6.58 o 
   0  12  10        0.01       -3.10      4.33 o 
   1  12  10        0.02        7.20      6.16 o 
  -6   1  11        8.96        9.17      3.20 o 
  -5   1  11        7.63       11.60      2.29 o 
  -4   1  11       11.35       14.03      1.60 o 
  -3   1  11      151.48      147.35      4.44 o 
  -2   1  11      819.47      789.40     16.41 o 
  -1   1  11       87.58       80.64      2.47 o 
   0   1  11       13.31       13.80      1.08 o 
   1   1  11     1675.58     1827.75     53.74 o 
   2   1  11      178.52      192.43      7.77 o 
   3   1  11        2.56        4.66      2.72 o 
   4   1  11        2.36       -0.97      2.04 o 
   5   1  11        0.21        0.70      2.00 o 
   6   1  11        0.75        1.94      3.22 o 
  -6   2  11        0.02       -0.89      2.40 o 
  -5   2  11       74.17       71.50      6.41 o 
  -4   2  11        3.76        4.51      1.54 o 
  -3   2  11        1.92        1.15      0.98 o 
  -2   2  11      111.09      102.70      3.20 o 
  -1   2  11     1240.27     1389.11     26.94 o 
   0   2  11      188.13      203.68      4.80 o 
   1   2  11      909.73      954.72     18.79 o 
   2   2  11       67.09       58.89      3.53 o 
   3   2  11       77.16       72.02      4.66 o 
   4   2  11        2.76        4.55      2.62 o 
   5   2  11        2.77       -0.49      2.38 o 
   6   2  11        5.68        3.42      3.01 o 
  -6   3  11        7.61        8.94      3.22 o 
  -5   3  11       92.87       88.72      6.75 o 
  -4   3  11       40.63       42.71      3.99 o 
  -3   3  11       63.11       58.20      5.59 o 
  -2   3  11        5.36        5.27      1.49 o 
  -1   3  11      149.79      155.55      3.75 o 
   0   3  11      305.24      290.86      6.99 o 
   1   3  11        1.11        3.35      1.17 o 
   2   3  11       97.63       86.80      2.86 o 
   3   3  11      406.71      386.93     12.41 o 
   4   3  11       18.30       15.79      3.28 o 
   5   3  11       33.22       35.07      4.58 o 
  -6   4  11        5.29        4.43      3.14 o 
  -5   4  11        7.54        7.45      2.80 o 
  -4   4  11       21.72       24.02      4.21 o 
  -3   4  11      508.87      490.04     19.16 o 
  -2   4  11       53.32       52.80      3.51 o 
  -1   4  11       51.77       45.65      3.14 o 
   0   4  11        5.20        6.88      1.17 o 
   1   4  11       39.06       38.99      2.33 o 
   2   4  11       95.67      103.79      3.86 o 
   3   4  11      151.29      151.26      6.95 o 
   4   4  11        0.65        3.07      2.35 o 
   5   4  11        8.91       14.34      3.66 o 
  -6   5  11        0.01        3.13      3.28 o 
  -5   5  11        1.59        3.57      2.72 o 
  -4   5  11        0.33        3.89      2.49 o 
  -3   5  11      328.27      311.13     14.85 o 
  -2   5  11       29.31       32.71      2.95 o 
  -1   5  11        0.11        0.32      1.03 o 
   0   5  11        0.43        3.80      1.03 o 
   1   5  11        7.94       14.28      1.80 o 
   2   5  11       42.05       47.12      2.78 o 
   3   5  11       81.78       78.19      3.83 o 
   4   5  11        8.79        7.16      3.10 o 
   5   5  11       12.31       16.54      4.12 o 
  -5   6  11        9.84       10.68      3.21 o 
  -4   6  11       28.07       18.15      2.98 o 
  -3   6  11      774.88      701.85     30.92 o 
  -2   6  11       41.18       34.23      3.49 o 
  -1   6  11       13.58       14.04      1.35 o 
   0   6  11       36.04       36.37      2.14 o 
   1   6  11        5.86        7.23      1.46 o 
   2   6  11      431.96      455.43     14.38 o 
   3   6  11      298.55      319.47     11.26 o 
   4   6  11        2.57        5.78      4.18 o 
   5   6  11       13.93       14.51      4.21 o 
  -5   7  11       31.54       48.44      5.63 o 
  -4   7  11       17.37       23.46      3.67 o 
  -3   7  11      138.37      126.02      7.65 o 
  -2   7  11       25.69       30.81      4.03 o 
  -1   7  11        0.05        2.44      1.81 o 
   0   7  11        2.76        5.58      1.63 o 
   1   7  11        1.90        3.91      1.59 o 
   2   7  11      244.04      256.66      9.56 o 
   3   7  11      279.93      270.26     11.95 o 
   4   7  11        4.48        7.66      2.76 o 
  -5   8  11       13.44       20.54      4.18 o 
  -4   8  11       14.42       20.45      4.06 o 
  -3   8  11       43.14       42.71      5.37 o 
  -2   8  11       27.21       23.78      3.45 o 
  -1   8  11        8.24        9.80      2.35 o 
   0   8  11       12.75       13.43      2.38 o 
   1   8  11        5.08       10.06      1.91 o 
   2   8  11        2.02        6.58      2.00 o 
   3   8  11       35.16       35.36      3.03 o 
   4   8  11        4.67        6.42      5.21 o 
  -4   9  11       11.51       10.60      4.46 o 
  -3   9  11        4.37        4.33      2.66 o 
  -2   9  11        6.20        4.94      2.54 o 
  -1   9  11       96.44       93.26      6.63 o 
   0   9  11        7.28       12.51      2.59 o 
   1   9  11        3.84        4.28      1.78 o 
   2   9  11       17.87       24.20      2.93 o 
   3   9  11        2.60        2.40      3.28 o 
   4   9  11       60.49       61.76     11.31 o 
  -3  10  11        0.00       -0.67      2.42 o 
  -2  10  11        0.02       -0.57      2.13 o 
  -1  10  11       29.16       32.18      4.18 o 
   0  10  11        5.30       11.52      2.97 o 
   1  10  11       62.06       65.18      4.80 o 
   2  10  11        5.91        5.46      2.21 o 
   3  10  11        3.88        5.69      5.86 o 
  -2  11  11       10.12       12.79      3.54 o 
  -1  11  11        1.54        1.76      2.54 o 
   0  11  11        3.53        1.42      2.43 o 
   1  11  11       26.78       32.75      4.65 o 
   2  11  11        6.93       17.32      7.16 o 
  -1  12  11       28.19       29.75      5.05 o 
   0  12  11        0.20        0.79      3.25 o 
  -6   0  12        0.75       -6.26      6.26 o 
  -5   0  12       78.54       69.54      5.78 o 
  -4   0  12       13.49       13.85      2.39 o 
  -3   0  12       18.81       20.31      2.34 o 
  -2   0  12      838.51      880.08     27.47 o 
  -1   0  12       33.21       37.22      2.63 o 
   0   0  12       62.38       63.70      2.54 o 
   1   0  12     3109.39     3364.12     79.09 o 
   2   0  12      119.16      125.83      7.96 o 
   3   0  12      108.23      108.02     16.58 o 
   4   0  12        6.69       11.37      4.90 o 
   5   0  12        0.35       -3.74      3.74 o 
   6   0  12        0.22        2.16      4.71 o 
  -6   1  12        0.24        7.55      3.23 o 
  -5   1  12        0.08       -0.30      1.48 o 
  -4   1  12        1.24        6.45      2.30 o 
  -3   1  12       41.60       42.29      2.12 o 
  -2   1  12      204.51      193.68      4.67 o 
  -1   1  12      389.67      403.28      9.32 o 
   0   1  12      163.55      171.42      4.28 o 
   1   1  12       37.77       33.44      1.24 o 
   2   1  12      347.28      384.68     13.85 o 
   3   1  12        2.38       -0.26      1.44 o 
   4   1  12        5.96        6.61      2.36 o 
   5   1  12        0.49       -2.33      2.33 o 
   6   1  12        0.25        5.09      3.10 o 
  -6   2  12        0.02        3.18      2.79 o 
  -5   2  12        2.30        6.06      4.62 o 
  -4   2  12      107.35      100.93      3.86 o 
  -3   2  12      107.78      111.43      5.49 o 
  -2   2  12      119.10      131.51      4.28 o 
  -1   2  12      782.04      879.77     17.65 o 
   0   2  12       31.01       32.13      1.65 o 
   1   2  12       23.07       25.10      1.03 o 
   2   2  12       47.04       43.83      1.85 o 
   3   2  12       86.22       87.64      5.77 o 
   4   2  12       82.22       76.60      6.15 o 
   5   2  12        7.66        4.62      2.71 o 
  -6   3  12        1.27        0.71      2.08 o 
  -5   3  12       58.14       54.40      5.06 o 
  -4   3  12      248.90      247.11     12.55 o 
  -3   3  12       82.06       88.64      5.25 o 
  -2   3  12       17.16       15.38      1.19 o 
  -1   3  12      138.09      125.22      3.00 o 
   0   3  12      138.62      140.13      4.10 o 
   1   3  12      185.18      180.09      4.47 o 
   2   3  12       26.49       20.24      1.40 o 
   3   3  12      201.59      196.21      9.62 o 
   4   3  12        3.33        8.47      2.69 o 
   5   3  12        0.58        0.64      2.35 o 
  -6   4  12        0.00       -1.80      2.47 o 
  -5   4  12        9.34       11.60      3.41 o 
  -4   4  12        3.41        2.20      2.04 o 
  -3   4  12        4.70        3.20      1.88 o 
  -2   4  12       48.68       48.12      3.30 o 
  -1   4  12       97.02      103.48      3.46 o 
   0   4  12       65.98       74.32      2.83 o 
   1   4  12       13.68       13.82      1.69 o 
   2   4  12       46.67       45.72      2.82 o 
   3   4  12      927.51      942.11     31.32 o 
   4   4  12       11.09       15.50      3.33 o 
   5   4  12       30.67       28.24      4.48 o 
  -6   5  12       23.74       15.79      5.93 o 
  -5   5  12        8.20        5.84      2.98 o 
  -4   5  12       33.27       31.00      3.92 o 
  -3   5  12     2023.48     1954.13    122.06 o 
  -2   5  12       59.79       59.80      3.96 o 
  -1   5  12        4.57        3.79      1.29 o 
   0   5  12       36.79       36.60      1.83 o 
   1   5  12       25.92       28.73      2.03 o 
   2   5  12        2.23        4.80      2.84 o 
   3   5  12       15.14       13.37      2.23 o 
   4   5  12        0.11        2.43      4.64 o 
   5   5  12        0.84       -2.82      2.82 o 
  -5   6  12        5.25        9.50      3.13 o 
  -4   6  12       55.24       54.75      5.01 o 
  -3   6  12      273.78      240.41     12.75 o 
  -2   6  12      261.31      255.18     11.26 o 
  -1   6  12        6.28        7.62      2.47 o 
   0   6  12        8.46       13.32      1.94 o 
   1   6  12        0.04        2.15      1.32 o 
   2   6  12       60.06       50.36      5.38 o 
   3   6  12       86.16       85.37      4.60 o 
   4   6  12       12.16       14.54      3.22 o 
   5   6  12        0.04        3.18      3.74 o 
  -5   7  12       11.75       21.11      4.52 o 
  -4   7  12        4.28        9.99      5.32 o 
  -3   7  12       16.03       18.66      3.74 o 
  -2   7  12        0.43        0.45      1.72 o 
  -1   7  12        0.13        2.28      1.89 o 
   0   7  12        3.73        3.90      1.60 o 
   1   7  12       19.17       21.99      2.36 o 
   2   7  12       78.21       83.97      4.87 o 
   3   7  12       41.54       40.74      4.70 o 
   4   7  12       32.82       37.04      5.15 o 
  -4   8  12        0.11        5.93      3.00 o 
  -3   8  12        1.20        4.25      2.48 o 
  -2   8  12        3.55        7.61      2.80 o 
  -1   8  12       86.98       86.02      5.72 o 
   0   8  12        1.29        2.31      1.43 o 
   1   8  12        0.27        1.42      1.54 o 
   2   8  12       14.80       16.16      2.54 o 
   3   8  12        1.46        2.57      2.43 o 
   4   8  12        0.00       -0.07      3.53 o 
  -4   9  12       21.80       16.57      4.13 o 
  -3   9  12       39.30       37.14      4.35 o 
  -2   9  12        0.01        6.39      2.64 o 
  -1   9  12       82.99       78.12      6.86 o 
   0   9  12        0.49        6.50      2.57 o 
   1   9  12        0.96        4.04      1.73 o 
   2   9  12        7.80       12.89      2.43 o 
   3   9  12        3.56        1.46      2.39 o 
  -3  10  12        0.46       -1.36      2.49 o 
  -2  10  12        0.12        0.70      4.49 o 
  -1  10  12       12.10        8.41      2.74 o 
   0  10  12        1.13        0.28      2.00 o 
   1  10  12       77.65       71.50      7.56 o 
   2  10  12        1.28        1.64      2.13 o 
   3  10  12        1.18        3.40      3.46 o 
  -2  11  12       26.30       26.03      4.68 o 
  -1  11  12        0.02       -1.62      2.72 o 
   0  11  12        1.92        3.18      2.62 o 
   1  11  12       20.67       24.34      4.88 o 
   2  11  12        7.07        6.79      6.47 o 
  -6   1  13        0.07       -3.86      3.86 o 
  -5   1  13        4.11        5.13      1.65 o 
  -4   1  13        1.31        2.81      1.31 o 
  -3   1  13        0.20        0.88      1.41 o 
  -2   1  13      589.84      607.68     13.63 o 
  -1   1  13      610.03      606.09     17.73 o 
   0   1  13      558.25      604.07     13.93 o 
   1   1  13      487.44      545.93      9.52 o 
   2   1  13      130.70      151.53      7.62 o 
   3   1  13        5.59        7.13      2.20 o 
   4   1  13       13.80       16.94      3.06 o 
   5   1  13        3.08        5.42      2.77 o 
  -6   2  13        3.07        4.57      2.88 o 
  -5   2  13        0.22        0.07      2.37 o 
  -4   2  13      249.49      248.04      8.03 o 
  -3   2  13        0.56        2.78      0.84 o 
  -2   2  13      106.68      107.77      2.85 o 
  -1   2  13       86.37       75.63      2.39 o 
   0   2  13       57.33       52.64      2.22 o 
   1   2  13      365.39      361.35      7.38 o 
   2   2  13       25.34       29.50      3.94 o 
   3   2  13        9.46        9.46      2.22 o 
   4   2  13      156.84      153.04      9.48 o 
   5   2  13        9.14       14.85      3.60 o 
  -6   3  13        4.55       11.29      3.50 o 
  -5   3  13       16.45       17.99      3.80 o 
  -4   3  13      439.90      481.85     22.07 o 
  -3   3  13      142.57      149.76      8.00 o 
  -2   3  13       37.00       39.75      2.84 o 
  -1   3  13      369.47      390.64      8.22 o 
   0   3  13      648.01      665.62     26.07 o 
   1   3  13       54.01       58.74      2.13 o 
   2   3  13        4.90        6.75      2.15 o 
   3   3  13        0.91        1.66      2.80 o 
   4   3  13       71.67       69.82      5.66 o 
   5   3  13        1.37        0.28      2.28 o 
  -6   4  13        1.02        0.78      2.45 o 
  -5   4  13        1.34        3.35      2.44 o 
  -4   4  13       33.66       23.33      3.33 o 
  -3   4  13       71.69       66.75      4.95 o 
  -2   4  13      337.65      311.50     11.44 o 
  -1   4  13      109.55       99.76      3.08 o 
   0   4  13       18.47       23.26      1.72 o 
   1   4  13        5.40        5.41      1.54 o 
   2   4  13      494.69      518.20     18.32 o 
   3   4  13      422.98      559.57     95.69 o 
   4   4  13        2.65        1.45      2.34 o 
   5   4  13        8.99        2.42      3.43 o 
  -5   5  13        4.74       11.06      4.40 o 
  -4   5  13       69.32       77.10      5.72 o 
  -3   5  13       56.51       83.24     18.97 o 
  -2   5  13        4.95        2.68      2.20 o 
  -1   5  13        3.60        4.32      1.14 o 
   0   5  13       13.71       16.51      1.45 o 
   1   5  13       35.02       34.83      2.25 o 
   2   5  13      407.25      432.48     19.99 o 
   3   5  13       29.46       28.78      2.75 o 
   4   5  13       13.49       18.06      3.47 o 
   5   5  13        0.75        3.23      2.65 o 
  -5   6  13        8.63        4.95      3.29 o 
  -4   6  13       17.18       18.56      3.46 o 
  -3   6  13        1.64        1.66      2.50 o 
  -2   6  13      124.64      114.98      6.43 o 
  -1   6  13        0.07       -1.77      1.77 o 
   0   6  13        2.01        1.52      1.12 o 
   1   6  13       14.35       18.89      2.11 o 
   2   6  13      399.97      408.59     15.43 o 
   3   6  13      168.70      175.28      8.53 o 
   4   6  13        0.22       -1.54      2.12 o 
   5   6  13        6.15        3.28      3.83 o 
  -5   7  13        0.00        5.00      3.00 o 
  -4   7  13       49.30       47.69      6.06 o 
  -3   7  13       72.37       68.31      5.45 o 
  -2   7  13       24.99       23.10      3.07 o 
  -1   7  13       24.12       28.15      4.28 o 
   0   7  13       51.57       43.58      2.77 o 
   1   7  13        0.68       -0.01      1.20 o 
   2   7  13      205.80      216.07      9.33 o 
   3   7  13       67.40       63.62      4.38 o 
   4   7  13        1.06       -0.11      2.26 o 
  -4   8  13       37.03       28.56      4.33 o 
  -3   8  13        0.27        5.02      2.48 o 
  -2   8  13        0.65        4.10      2.03 o 
  -1   8  13       15.15       16.86      2.92 o 
   0   8  13        1.55        1.82      1.28 o 
   1   8  13       65.89       67.08      4.65 o 
   2   8  13        8.70       11.90      2.16 o 
   3   8  13       42.57       33.33      5.13 o 
   4   8  13       19.27       28.34      7.51 o 
  -4   9  13       24.51       40.40      7.57 o 
  -3   9  13       14.73       23.56      3.85 o 
  -2   9  13       15.27       17.29      3.55 o 
  -1   9  13       17.97       34.77      9.59 o 
   0   9  13       32.55       31.58      3.88 o 
   1   9  13      120.83      106.45      9.51 o 
   2   9  13       17.92       21.39      3.05 o 
   3   9  13        1.34        4.02      4.34 o 
  -3  10  13        0.38        1.70      2.98 o 
  -2  10  13       66.50       73.74      6.52 o 
  -1  10  13        3.69        9.00      3.20 o 
   0  10  13       24.69       24.84      3.73 o 
   1  10  13        8.77        0.32      2.27 o 
   2  10  13        0.07        0.12      1.94 o 
   3  10  13        0.00       -0.93      3.97 o 
  -2  11  13        2.44       -0.82      2.86 o 
  -1  11  13       18.57       18.82      6.23 o 
   0  11  13        4.75        3.98      2.86 o 
   1  11  13        1.20       -0.72      2.49 o 
  -6   0  14        0.19        4.17      4.80 o 
  -5   0  14       30.04       31.14      4.73 o 
  -4   0  14        0.91       -0.49      1.70 o 
  -3   0  14       29.36       29.45      2.94 o 
  -2   0  14     1702.20     1844.16     62.97 o 
  -1   0  14      731.03      823.77     25.87 o 
   0   0  14      319.96      293.02      8.90 o 
   1   0  14      477.33      440.93     24.29 o 
   2   0  14      206.42      214.18     13.32 o 
   3   0  14       78.45       76.26      7.30 o 
   4   0  14        3.31       11.68      4.00 o 
   5   0  14        0.00       -5.42      5.42 o 
  -6   1  14        3.99        1.50      3.65 o 
  -5   1  14       28.48       30.57      3.07 o 
  -4   1  14      116.91      119.19      4.69 o 
  -3   1  14        2.60        3.72      1.19 o 
  -2   1  14      201.42      219.45      6.70 o 
  -1   1  14       36.95       31.21      2.37 o 
   0   1  14      175.62      179.05      5.33 o 
   1   1  14      101.17      119.17      3.58 o 
   2   1  14       15.38       16.24      3.07 o 
   3   1  14        1.19       -0.01      1.86 o 
   4   1  14      117.63      104.67      7.98 o 
   5   1  14        2.78        0.85      2.18 o 
  -6   2  14        0.43        2.55      2.33 o 
  -5   2  14       62.02       56.76      4.96 o 
  -4   2  14      305.52      307.45     11.21 o 
  -3   2  14       83.89       77.86      7.30 o 
  -2   2  14        2.84        3.31      0.93 o 
  -1   2  14        7.39       11.79      1.04 o 
   0   2  14        7.75        9.46      1.27 o 
   1   2  14       60.33       59.34      1.90 o 
   2   2  14        4.99        3.75      1.78 o 
   3   2  14        1.99        6.72      3.25 o 
   4   2  14        1.62        1.43      2.26 o 
   5   2  14       15.73       17.91      4.22 o 
  -6   3  14        0.72        2.81      2.85 o 
  -5   3  14        6.61        7.91      2.79 o 
  -4   3  14       19.01       26.68      7.07 o 
  -3   3  14      164.63      186.09      9.49 o 
  -2   3  14       12.80       14.92      0.97 o 
  -1   3  14       12.30       10.19      1.03 o 
   0   3  14      720.51      800.03     18.51 o 
   1   3  14        0.14        0.88      0.75 o 
   2   3  14        0.08        0.05      1.20 o 
   3   3  14        0.05       -0.29      1.67 o 
   4   3  14       21.18       22.37      3.42 o 
   5   3  14        0.11       -0.21      2.30 o 
  -6   4  14        0.75       -0.36      2.56 o 
  -5   4  14        3.70        3.58      2.53 o 
  -4   4  14        8.76       15.61      2.99 o 
  -3   4  14       16.48       17.99      2.93 o 
  -2   4  14        2.13        0.60      1.40 o 
  -1   4  14      186.06      191.41      4.83 o 
   0   4  14      310.40      296.76      8.51 o 
   1   4  14       16.65       16.50      1.60 o 
   2   4  14      170.11      157.96      5.30 o 
   3   4  14       57.56       59.76      7.17 o 
   4   4  14        8.46        6.29      2.80 o 
   5   4  14       23.12       18.29      4.36 o 
  -5   5  14        2.99        0.50      2.08 o 
  -4   5  14        1.73        1.88      1.94 o 
  -3   5  14      273.01      281.49     18.18 o 
  -2   5  14       34.87       33.80      3.65 o 
  -1   5  14        1.92        2.54      0.72 o 
   0   5  14        3.57        5.51      1.68 o 
   1   5  14       24.96       22.57      1.95 o 
   2   5  14     1286.85     1420.16     48.08 o 
   3   5  14       51.34       51.14      4.55 o 
   4   5  14        5.00        7.61      3.07 o 
   5   5  14       10.90       12.01      3.54 o 
  -5   6  14        3.35        1.96      2.61 o 
  -4   6  14       13.35       12.72      3.24 o 
  -3   6  14      181.81      187.35     11.79 o 
  -2   6  14        1.78        7.40      3.25 o 
  -1   6  14        2.91        4.38      1.85 o 
   0   6  14        0.38        1.27      1.19 o 
   1   6  14       48.44       50.53      3.19 o 
   2   6  14      170.16      172.56     10.83 o 
   3   6  14       39.40       41.29      8.82 o 
   4   6  14        0.14        0.16      2.25 o 
  -5   7  14        0.02        5.64      3.20 o 
  -4   7  14       54.59       46.98      4.97 o 
  -3   7  14        8.17       22.89     10.31 o 
  -2   7  14       57.05       56.37      4.57 o 
  -1   7  14        1.11        0.18      1.73 o 
   0   7  14        2.90        3.93      1.96 o 
   1   7  14       11.83       15.83      2.06 o 
   2   7  14       10.39       16.44      2.56 o 
   3   7  14       92.49       93.21      5.64 o 
   4   7  14       10.67       13.49      3.65 o 
  -4   8  14      180.26      139.60     10.28 o 
  -3   8  14       42.93       52.29      8.85 o 
  -2   8  14        0.03        4.93      2.31 o 
  -1   8  14        2.82       10.38      3.04 o 
   0   8  14       43.05       36.64      3.21 o 
   1   8  14      102.94      114.92      5.78 o 
   2   8  14       15.17       17.84      2.69 o 
   3   8  14        0.07        1.98      2.26 o 
   4   8  14        0.07        2.73      4.63 o 
  -4   9  14       44.98       47.30      5.78 o 
  -3   9  14        0.19        0.55      2.14 o 
  -2   9  14        7.76       11.76      3.10 o 
  -1   9  14        0.01       -0.17      2.71 o 
   0   9  14        4.30        4.55      2.97 o 
   1   9  14        3.07        1.86      1.80 o 
   2   9  14        0.00       -0.82      1.81 o 
   3   9  14        3.25       -3.63      3.63 o 
  -3  10  14        7.16        5.89      3.15 o 
  -2  10  14       76.32       83.27      7.31 o 
  -1  10  14        8.17       12.99      3.79 o 
   0  10  14        8.39        6.76      2.93 o 
   1  10  14        2.14        0.99      2.30 o 
   2  10  14        7.30        6.97      3.16 o 
  -2  11  14       56.46       58.65      6.31 o 
  -1  11  14        3.51        0.32      2.48 o 
   0  11  14        2.94        1.37      2.61 o 
   1  11  14        7.44       10.68      4.23 o 
  -6   1  15        1.04       -0.07      3.26 o 
  -5   1  15       60.42       52.69      5.07 o 
  -4   1  15        8.74       10.26      2.45 o 
  -3   1  15       26.72       29.75      1.99 o 
  -2   1  15      486.27      494.22     14.05 o 
  -1   1  15      459.11      461.30     10.54 o 
   0   1  15      107.94      100.59      3.32 o 
   1   1  15      308.38      305.16      6.12 o 
   2   1  15        2.36        9.02      2.26 o 
   3   1  15        0.97        6.13      3.70 o 
   4   1  15       56.07       53.37      5.10 o 
   5   1  15        2.08        6.36      4.42 o 
  -6   2  15        0.55        3.12      3.98 o 
  -5   2  15        5.31       16.44      3.26 o 
  -4   2  15       27.22       26.05      2.61 o 
  -3   2  15       43.07       39.66      3.20 o 
  -2   2  15        4.63        4.02      0.88 o 
  -1   2  15        7.86       12.14      1.36 o 
   0   2  15      359.83      381.31     10.54 o 
   1   2  15      458.82      389.68     16.25 o 
   2   2  15       78.02       78.21      5.54 o 
   3   2  15        0.02        0.28      1.93 o 
   4   2  15        0.00        0.21      2.11 o 
   5   2  15       25.73       22.86      4.91 o 
  -6   3  15        0.04        5.47      3.23 o 
  -5   3  15        4.50        6.17      2.74 o 
  -4   3  15      442.66      463.05     21.41 o 
  -3   3  15       24.95       24.47      3.21 o 
  -2   3  15       18.72       21.06      1.34 o 
  -1   3  15       32.21       36.22      1.71 o 
   0   3  15      102.94      102.34      3.50 o 
   1   3  15        0.70        1.18      0.97 o 
   2   3  15        8.03        8.84      1.99 o 
   3   3  15        8.82        9.03      2.51 o 
   4   3  15       11.84        9.57      3.22 o 
   5   3  15        0.00       -0.47      2.54 o 
  -6   4  15       13.32       12.27      3.72 o 
  -5   4  15        0.20        0.98      3.80 o 
  -4   4  15       18.76       18.48      3.17 o 
  -3   4  15       16.81       19.67      2.94 o 
  -2   4  15        3.15        6.77      2.68 o 
  -1   4  15       75.56       73.64      2.52 o 
   0   4  15       30.98       28.13      1.86 o 
   1   4  15      179.08      168.57      5.11 o 
   2   4  15     1098.53     1108.79     35.34 o 
   3   4  15       20.48       22.24      3.09 o 
   4   4  15        4.08        8.15      3.31 o 
   5   4  15        0.63       -3.25      3.25 o 
  -5   5  15       10.87        8.68      3.31 o 
  -4   5  15        0.85        0.39      2.35 o 
  -3   5  15       18.07       18.36      2.86 o 
  -2   5  15       21.92       24.33      2.65 o 
  -1   5  15        1.13        0.27      0.69 o 
   0   5  15        3.48        7.36      2.14 o 
   1   5  15       91.72       81.90      4.30 o 
   2   5  15        6.91        5.40      1.77 o 
   3   5  15       10.79       12.34      6.27 o 
   4   5  15        0.99        6.20      2.75 o 
   5   5  15        1.55        1.09      2.79 o 
  -5   6  15        0.07        0.81      3.37 o 
  -4   6  15        5.92        9.35      3.73 o 
  -3   6  15        3.93        3.68      2.32 o 
  -2   6  15       21.12       22.10      2.90 o 
  -1   6  15       19.94       26.67      2.93 o 
   0   6  15        6.87       11.62      2.05 o 
   1   6  15       30.74       30.57      2.46 o 
   2   6  15      577.59      600.67     20.38 o 
   3   6  15       10.61       18.77      6.38 o 
   4   6  15        8.99        2.92      2.37 o 
  -5   7  15        0.21        1.72      2.67 o 
  -4   7  15       29.39       33.54      4.97 o 
  -3   7  15        8.86        7.56      3.24 o 
  -2   7  15       32.24       21.11      3.42 o 
  -1   7  15        1.67        2.29      1.85 o 
   0   7  15       14.72       13.05      1.87 o 
   1   7  15       33.71       34.14      2.86 o 
   2   7  15       24.39       25.91      2.97 o 
   3   7  15       50.42       48.64      4.57 o 
   4   7  15        2.53        3.14      2.55 o 
  -4   8  15      120.44      108.00     19.07 o 
  -3   8  15        0.09       22.79     11.97 o 
  -2   8  15       11.28       22.29      3.70 o 
  -1   8  15       23.22       17.48      2.96 o 
   0   8  15      115.78      104.87      5.35 o 
   1   8  15       94.00       97.73      5.40 o 
   2   8  15        4.06        9.62      2.40 o 
   3   8  15        5.03        5.88      2.40 o 
  -4   9  15       10.90       14.97      4.22 o 
  -3   9  15        0.63        6.03      5.26 o 
  -2   9  15        5.63       11.16      3.09 o 
  -1   9  15        2.96        1.02      1.90 o 
   0   9  15        0.16        1.14      1.93 o 
   1   9  15       29.83       32.97      3.32 o 
   2   9  15        0.15        2.93      2.06 o 
   3   9  15        6.33        5.11      3.67 o 
  -3  10  15        2.20        2.31      2.86 o 
  -2  10  15        1.92        6.32      3.43 o 
  -1  10  15        2.08        1.81      2.35 o 
   0  10  15        0.46       -0.31      2.10 o 
   1  10  15       12.21       13.06      3.50 o 
   2  10  15        0.90       -0.28      2.64 o 
  -2  11  15        2.24        3.48      3.15 o 
  -1  11  15        6.14        8.46      3.35 o 
   0  11  15        2.43        5.02      3.17 o 
   1  11  15        1.67       -1.73      2.81 o 
  -6   0  16        2.10       11.68      7.72 o 
  -5   0  16      206.21      204.89     12.39 o 
  -4   0  16       49.64       60.12      4.71 o 
  -3   0  16      243.52      270.92     12.64 o 
  -2   0  16      208.41      225.23      8.96 o 
  -1   0  16        7.37        5.96      2.48 o 
   0   0  16       80.71       84.48      4.82 o 
   1   0  16       55.03       43.57      2.03 o 
   2   0  16       77.22       87.74      7.07 o 
   3   0  16      399.30      382.37     25.22 o 
   4   0  16        8.44       11.80      4.33 o 
   5   0  16        0.22       -0.72      3.31 o 
  -6   1  16        0.04        4.05      4.17 o 
  -5   1  16      124.79      116.18      7.75 o 
  -4   1  16       48.64       46.65      2.76 o 
  -3   1  16        8.41        7.74      1.36 o 
  -2   1  16      282.08      304.52      9.51 o 
  -1   1  16        3.34        5.86      1.18 o 
   0   1  16       69.93       68.04      2.68 o 
   1   1  16      135.15      131.69      3.17 o 
   2   1  16        0.42        1.08      2.61 o 
   3   1  16        0.00        2.37      3.25 o 
   4   1  16        1.20        0.36      2.02 o 
   5   1  16       18.84       20.36      4.46 o 
  -6   2  16       12.06       11.92      6.00 o 
  -5   2  16        3.79        3.56      2.51 o 
  -4   2  16       36.30       42.35      3.81 o 
  -3   2  16       37.23       32.27      1.88 o 
  -2   2  16        0.00        1.57      1.51 o 
  -1   2  16        1.48        1.78      1.01 o 
   0   2  16      372.44      396.81     11.07 o 
   1   2  16      149.51      130.69      4.94 o 
   2   2  16       10.41       15.28      2.57 o 
   3   2  16        4.72        3.31      3.94 o 
   4   2  16       41.04       34.13      4.20 o 
   5   2  16        0.41       -0.30      3.02 o 
  -6   3  16        3.26       -1.36      3.01 o 
  -5   3  16       48.02       36.80      5.16 o 
  -4   3  16      488.28      543.84     31.06 o 
  -3   3  16      130.54      131.65      7.43 o 
  -2   3  16       29.57       29.85      1.55 o 
  -1   3  16       11.05       13.52      1.38 o 
   0   3  16       78.39       82.42      3.11 o 
   1   3  16      101.19       98.19      3.96 o 
   2   3  16       24.70       22.93      2.85 o 
   3   3  16        9.73        6.89      2.98 o 
   4   3  16        7.98        9.37      4.06 o 
   5   3  16       24.95       30.43      4.64 o 
  -5   4  16       15.18       12.76      3.25 o 
  -4   4  16       26.91       27.05      3.69 o 
  -3   4  16       67.51       77.07      5.16 o 
  -2   4  16        2.87       -0.12      1.47 o 
  -1   4  16        8.00       11.11      2.88 o 
   0   4  16        2.37        1.95      1.16 o 
   1   4  16       61.31       50.05      2.58 o 
   2   4  16      216.01      195.10      7.55 o 
   3   4  16        4.71        9.42      4.21 o 
   4   4  16        9.01        9.49      3.25 o 
   5   4  16        2.92        2.45      2.71 o 
  -5   5  16        8.43        8.06      3.30 o 
  -4   5  16        0.08        2.29      2.20 o 
  -3   5  16        0.22       -0.43      2.56 o 
  -2   5  16       42.67       39.80      3.82 o 
  -1   5  16      127.60      109.21      3.46 o 
   0   5  16       30.10       30.27      2.40 o 
   1   5  16      122.60      116.94      5.19 o 
   2   5  16       52.21       57.03      3.85 o 
   3   5  16       32.38       27.85      3.73 o 
   4   5  16        0.30       -1.18      2.28 o 
  -5   6  16        0.57       -0.40      2.73 o 
  -4   6  16       41.51       43.52      4.87 o 
  -3   6  16       23.17       20.16      3.21 o 
  -2   6  16        8.54        6.05      2.02 o 
  -1   6  16       32.69       23.57      2.73 o 
   0   6  16        6.63        5.74      1.58 o 
   1   6  16      148.84      158.07      5.90 o 
   2   6  16      745.07      745.81     24.09 o 
   3   6  16       19.28       25.27      3.77 o 
   4   6  16        0.66        2.85      2.63 o 
  -4   7  16       34.10       25.79      4.46 o 
  -3   7  16        7.31        9.56      2.77 o 
  -2   7  16       10.73       19.73      6.47 o 
  -1   7  16        0.07        2.07      1.76 o 
   0   7  16      125.23      103.47      4.20 o 
   1   7  16       24.37       26.17      2.95 o 
   2   7  16       24.77       24.84      2.94 o 
   3   7  16       36.79       31.89      4.16 o 
   4   7  16        3.18        5.35      3.52 o 
  -4   8  16        0.01       21.36     13.78 o 
  -3   8  16       40.19       37.61      6.40 o 
  -2   8  16        7.38        8.26      3.19 o 
  -1   8  16       39.53       32.14      3.47 o 
   0   8  16      114.41      101.75      6.51 o 
   1   8  16      177.74      178.91      7.84 o 
   2   8  16       16.40       17.45      3.03 o 
   3   8  16        5.77        6.12      2.60 o 
  -3   9  16        2.34        4.85      2.65 o 
  -2   9  16        3.98        6.03      2.79 o 
  -1   9  16        0.85        0.86      2.00 o 
   0   9  16        1.75       -1.60      3.26 o 
   1   9  16       45.19       44.35      4.28 o 
   2   9  16       10.81        9.28      2.83 o 
   3   9  16        6.52        6.25      5.38 o 
  -3  10  16        0.00        3.24      3.80 o 
  -2  10  16       26.65       25.52      4.35 o 
  -1  10  16        1.31        1.31      2.28 o 
   0  10  16        0.01       -2.91      2.91 o 
   1  10  16        4.00        6.04      3.20 o 
   2  10  16        4.35       -0.10      2.87 o 
  -1  11  16        0.25        4.78      3.01 o 
   0  11  16       21.02       20.82      7.76 o 
  -6   1  17        2.37        0.10      3.17 o 
  -5   1  17      136.90      142.52      9.24 o 
  -4   1  17        2.07        2.21      1.28 o 
  -3   1  17        2.95        4.67      1.39 o 
  -2   1  17        7.82        7.32      1.67 o 
  -1   1  17       24.83       25.17      2.15 o 
   0   1  17        1.23        2.82      0.91 o 
   1   1  17        3.62        5.22      0.69 o 
   2   1  17       10.98       11.86      3.97 o 
   3   1  17      266.92      251.04     12.69 o 
   4   1  17        8.10        9.16      4.34 o 
   5   1  17        2.81        1.17      2.59 o 
  -6   2  17        4.95        4.39      4.21 o 
  -5   2  17       10.54       12.21      3.22 o 
  -4   2  17       13.69       17.00      3.04 o 
  -3   2  17      104.20       98.66      4.82 o 
  -2   2  17       74.28       80.14      4.11 o 
  -1   2  17        5.56        2.83      1.13 o 
   0   2  17      112.00      116.89      4.08 o 
   1   2  17       71.03       68.60      2.36 o 
   2   2  17        4.46        5.59      3.10 o 
   3   2  17       83.69       81.64      6.28 o 
   4   2  17       22.06       14.74      3.80 o 
   5   2  17        0.01        4.99      4.24 o 
  -5   3  17        3.62        1.02      3.07 o 
  -4   3  17      123.42      129.97      8.31 o 
  -3   3  17      135.73      149.27      8.31 o 
  -2   3  17        5.72        7.12      1.02 o 
  -1   3  17      105.09      105.47      3.56 o 
   0   3  17      165.25      176.71      6.10 o 
   1   3  17      946.73      921.68     23.13 o 
   2   3  17        7.68       12.24      4.17 o 
   3   3  17        2.21        3.43      2.09 o 
   4   3  17        1.69        1.55      2.48 o 
   5   3  17        0.97       -0.23      2.92 o 
  -5   4  17        0.12        0.56      2.09 o 
  -4   4  17      107.79      105.66      7.92 o 
  -3   4  17       37.45       39.10      6.50 o 
  -2   4  17       14.48       18.91      2.63 o 
  -1   4  17       22.97       22.93      1.57 o 
   0   4  17       23.51       25.96      2.01 o 
   1   4  17       15.48       15.17      1.55 o 
   2   4  17       29.03       26.93      3.41 o 
   3   4  17       35.89       32.48      3.61 o 
   4   4  17       41.66       44.23      5.07 o 
   5   4  17        6.54        9.22      3.43 o 
  -5   5  17        0.00        1.64      2.54 o 
  -4   5  17        0.46       -1.04      1.99 o 
  -3   5  17       17.67       19.61      3.08 o 
  -2   5  17        0.96        1.40      1.94 o 
  -1   5  17       77.63       87.62      3.54 o 
   0   5  17       15.35       18.42      1.95 o 
   1   5  17      115.43      109.52      4.35 o 
   2   5  17      105.61       94.19      4.56 o 
   3   5  17        0.33        2.17      2.47 o 
   4   5  17        2.55        2.02      2.34 o 
  -5   6  17        0.49       -1.49      2.86 o 
  -4   6  17       11.99       20.42      7.65 o 
  -3   6  17       19.92       23.60      3.65 o 
  -2   6  17       17.10       25.92      3.97 o 
  -1   6  17       13.15       14.22      2.41 o 
   0   6  17        0.08        1.29      1.68 o 
   1   6  17        0.76        1.62      1.57 o 
   2   6  17       38.02       33.63      4.28 o 
   3   6  17        9.08       12.10      2.95 o 
   4   6  17       14.25       17.17      3.74 o 
  -4   7  17       77.47       75.17      6.68 o 
  -3   7  17        5.45        3.98      2.59 o 
  -2   7  17        0.17        4.91      2.53 o 
  -1   7  17        6.30        3.76      2.18 o 
   0   7  17       33.65       29.59      2.98 o 
   1   7  17        2.74        4.88      1.74 o 
   2   7  17       10.07       12.62      2.64 o 
   3   7  17       18.94       22.73      3.87 o 
   4   7  17        0.10        1.13      3.04 o 
  -4   8  17        8.79        5.01      2.89 o 
  -3   8  17       83.49       96.29      7.78 o 
  -2   8  17        7.61       12.09      2.84 o 
  -1   8  17        4.74        5.29      2.79 o 
   0   8  17        0.01        0.58      2.20 o 
   1   8  17      174.55      171.04      7.91 o 
   2   8  17       22.76       26.15      3.67 o 
   3   8  17        0.17        2.53      2.51 o 
  -3   9  17       24.93       31.32      4.54 o 
  -2   9  17        0.11        0.16      2.11 o 
  -1   9  17        0.05        3.81      2.95 o 
   0   9  17        1.35       -0.38      1.91 o 
   1   9  17       73.70       67.78      6.37 o 
   2   9  17        3.65        5.10      2.92 o 
  -2  10  17        1.73        7.73      4.91 o 
  -1  10  17        0.00        0.07      1.99 o 
   0  10  17       31.47       36.53      4.77 o 
   1  10  17        7.11       10.56      3.04 o 
   2  10  17        1.29       -1.13      3.09 o 
  -6   0  18       39.93       35.25     11.47 o 
  -5   0  18      216.61      214.81     17.06 o 
  -4   0  18        0.10       -1.99      2.02 o 
  -3   0  18       14.96       19.01      2.69 o 
  -2   0  18       71.39       61.03      3.80 o 
  -1   0  18        4.13        9.68      2.00 o 
   0   0  18      798.32      824.76     29.03 o 
   1   0  18       51.04       54.61      5.11 o 
   2   0  18        5.51        7.78      7.61 o 
   3   0  18       70.09       70.98      7.89 o 
   4   0  18       24.99       27.59      6.62 o 
   5   0  18        0.47       12.37      7.72 o 
  -6   1  18       13.56       10.57      5.82 o 
  -5   1  18       39.75       40.81      5.76 o 
  -4   1  18       23.14       21.41      2.08 o 
  -3   1  18       52.20       60.79      3.23 o 
  -2   1  18       53.03       49.68      3.41 o 
  -1   1  18        6.62        8.70      1.35 o 
   0   1  18        0.55        4.33      1.13 o 
   1   1  18       20.89       19.19      1.69 o 
   2   1  18        7.40       12.98      2.96 o 
   3   1  18       90.09       76.81      5.64 o 
   4   1  18        2.50        2.65      2.59 o 
   5   1  18        3.48        2.24      3.05 o 
  -5   2  18        4.02        5.05      3.38 o 
  -4   2  18        6.14        8.36      3.67 o 
  -3   2  18      161.85      164.34      7.49 o 
  -2   2  18        0.32        0.36      1.22 o 
  -1   2  18       10.00       13.24      1.41 o 
   0   2  18        2.85        4.91      1.39 o 
   1   2  18      701.92      656.56     15.75 o 
   2   2  18       35.47       40.79      3.94 o 
   3   2  18        3.29        1.82      2.35 o 
   4   2  18        4.76        1.55      2.32 o 
   5   2  18        2.08        5.05      3.25 o 
  -5   3  18        1.99        0.44      2.43 o 
  -4   3  18       11.71       16.59      3.85 o 
  -3   3  18       15.92       37.33     14.24 o 
  -2   3  18        0.00        1.54      1.12 o 
  -1   3  18        8.37       11.57      1.38 o 
   0   3  18      297.16      304.61     10.04 o 
   1   3  18      960.97      925.95     24.78 o 
   2   3  18        0.34        1.20      1.86 o 
   3   3  18        5.14        6.43      2.52 o 
   4   3  18        0.76        7.99      4.23 o 
   5   3  18       10.17       16.51      4.24 o 
  -5   4  18        0.01        6.48      3.55 o 
  -4   4  18       11.00       24.51     10.75 o 
  -3   4  18        1.08        9.32      7.72 o 
  -2   4  18        0.23        2.26      1.71 o 
  -1   4  18        0.04        0.95      1.49 o 
   0   4  18        4.30        4.91      1.37 o 
   1   4  18      269.58      267.01      8.00 o 
   2   4  18       48.17       43.43      3.95 o 
   3   4  18        2.87        3.67      2.37 o 
   4   4  18       26.84       24.97      4.15 o 
  -5   5  18        5.16        3.65      2.68 o 
  -4   5  18       18.71       31.16      4.02 o 
  -3   5  18      103.83       98.24      6.86 o 
  -2   5  18       77.95       84.89      5.39 o 
  -1   5  18       96.19       87.50      3.54 o 
   0   5  18        5.97        4.36      1.60 o 
   1   5  18      115.53      111.86      4.42 o 
   2   5  18      220.69      191.43     10.04 o 
   3   5  18       18.71       23.07      3.62 o 
   4   5  18        3.57        9.45      3.33 o 
  -5   6  18        0.66        1.26      2.64 o 
  -4   6  18        0.70       10.72      7.10 o 
  -3   6  18        1.87        2.41      2.56 o 
  -2   6  18        1.47        9.49      4.31 o 
  -1   6  18      347.21      324.31     14.84 o 
   0   6  18        1.03        2.69      1.26 o 
   1   6  18        8.91       11.50      1.73 o 
   2   6  18        4.46        5.03      2.57 o 
   3   6  18       12.48       13.80      3.23 o 
   4   6  18        0.56        2.21      2.89 o 
  -4   7  18        0.11        4.55      5.99 o 
  -3   7  18        2.10        5.31      2.66 o 
  -2   7  18        0.13        1.43      2.23 o 
  -1   7  18        0.59       -2.10      2.10 o 
   0   7  18       11.98       16.87      2.31 o 
   1   7  18       77.47       77.23      4.36 o 
   2   7  18        4.22        5.54      2.40 o 
   3   7  18        0.23        0.49      2.28 o 
  -4   8  18       13.74       19.42      4.03 o 
  -3   8  18       32.94       44.36      7.21 o 
  -2   8  18        2.19       -2.54      2.54 o 
  -1   8  18       11.42        7.48      2.59 o 
   0   8  18        0.37        0.66      1.99 o 
   1   8  18       36.26       39.83      4.93 o 
   2   8  18       24.04       22.34      3.56 o 
   3   8  18        5.08        8.42      3.18 o 
  -3   9  18        7.02       12.77      3.58 o 
  -2   9  18       20.32       26.65      4.73 o 
  -1   9  18        0.34        1.46      3.65 o 
   0   9  18       20.71       18.27      3.53 o 
   1   9  18        4.19        0.09      2.12 o 
   2   9  18        2.45        0.24      3.35 o 
  -2  10  18       11.89        6.37      3.39 o 
  -1  10  18        0.03        3.83      3.01 o 
   0  10  18       19.93       33.58      7.83 o 
   1  10  18       14.40       13.22      3.69 o 
  -5   1  19      298.49      270.51     15.15 o 
  -4   1  19        7.37        8.71      1.96 o 
  -3   1  19        0.60        4.33      2.45 o 
  -2   1  19       85.13       90.33      3.71 o 
  -1   1  19       64.95       72.37      3.17 o 
   0   1  19       27.34       31.04      2.16 o 
   1   1  19        0.77        3.23      2.17 o 
   2   1  19        0.38        5.86      2.12 o 
   3   1  19        0.00        4.84      2.47 o 
   4   1  19       11.13       11.57      3.35 o 
   5   1  19        4.59       14.73      3.99 o 
  -5   2  19       13.14       13.22      3.60 o 
  -4   2  19        0.50       -0.57      2.19 o 
  -3   2  19      118.58      111.84      4.36 o 
  -2   2  19       32.55       30.95      1.92 o 
  -1   2  19       29.32       29.48      2.16 o 
   0   2  19      349.40      332.77     10.55 o 
   1   2  19      773.34      734.93     21.93 o 
   2   2  19       56.39       50.09      4.49 o 
   3   2  19        0.01        1.17      2.23 o 
   4   2  19        8.22       19.39      3.78 o 
   5   2  19        0.46        1.53      2.67 o 
  -5   3  19        3.48        4.34      2.97 o 
  -4   3  19       16.43       23.07      3.45 o 
  -3   3  19       70.15       70.96      5.68 o 
  -2   3  19        0.05       -0.28      1.00 o 
  -1   3  19        0.00        2.26      1.45 o 
   0   3  19       27.84       26.07      2.30 o 
   1   3  19      155.57      149.53     11.01 o 
   2   3  19        1.13        4.85      3.49 o 
   3   3  19        6.38        5.01      2.43 o 
   4   3  19       15.74       23.24      4.03 o 
  -5   4  19        6.81       15.17      4.61 o 
  -4   4  19       17.42       28.23      4.03 o 
  -3   4  19        6.88       10.64      2.74 o 
  -2   4  19        5.40        7.79      3.82 o 
  -1   4  19      215.05      215.37      6.67 o 
   0   4  19        7.69        6.56      1.42 o 
   1   4  19       28.31       26.46      1.96 o 
   2   4  19        6.83       12.44      3.91 o 
   3   4  19        4.82        6.31      2.94 o 
   4   4  19        0.19        1.54      2.88 o 
  -5   5  19        2.81        4.05      3.58 o 
  -4   5  19       28.77       28.09      4.04 o 
  -3   5  19        7.12        3.00      2.50 o 
  -2   5  19        3.27        2.44      2.02 o 
  -1   5  19       62.75       50.45      3.03 o 
   0   5  19       21.32       18.34      1.79 o 
   1   5  19       15.55       16.49      1.81 o 
   2   5  19       76.44       79.61      5.82 o 
   3   5  19        1.03        1.40      2.18 o 
   4   5  19        0.05       -1.25      2.68 o 
  -4   6  19        1.09       -0.51      2.42 o 
  -3   6  19        8.81       12.26      3.16 o 
  -2   6  19       25.13       24.36      3.22 o 
  -1   6  19      112.57      105.89      8.98 o 
   0   6  19        0.10        0.49      1.22 o 
   1   6  19       22.25       23.69      2.67 o 
   2   6  19       11.35       11.61      2.70 o 
   3   6  19       21.55       21.64      3.84 o 
   4   6  19        0.47       -2.87      2.87 o 
  -4   7  19        1.66        2.87      3.20 o 
  -3   7  19       17.46       13.60      3.26 o 
  -2   7  19        1.64        2.22      2.12 o 
  -1   7  19        0.52       11.35      2.53 o 
   0   7  19        0.17        0.12      1.44 o 
   1   7  19       92.65       94.02      5.07 o 
   2   7  19        0.07        4.07      3.82 o 
   3   7  19        2.22        3.02      2.20 o 
  -4   8  19        0.21        2.66      2.86 o 
  -3   8  19       27.77       35.11      4.66 o 
  -2   8  19       13.37       20.66      3.56 o 
  -1   8  19        5.89        7.90      3.18 o 
   0   8  19        3.14        5.25      2.51 o 
   1   8  19      252.53      250.20     10.54 o 
   2   8  19       19.16       25.20      3.66 o 
   3   8  19        2.61        4.14      2.68 o 
  -3   9  19        1.15        3.64      2.61 o 
  -2   9  19       16.07       20.02      4.46 o 
  -1   9  19        4.59        5.16      2.61 o 
   0   9  19        0.08       -0.04      2.20 o 
   1   9  19        0.19        1.47      2.63 o 
   2   9  19        6.33        7.52      8.55 o 
  -2  10  19        5.78        9.37      3.73 o 
  -1  10  19        4.82        4.66      2.94 o 
   0  10  19       52.45       40.76      5.81 o 
   1  10  19        5.48        3.99      3.59 o 
  -5   0  20       64.84       83.43     16.27 o 
  -4   0  20       11.26       18.20      3.18 o 
  -3   0  20        1.58        1.33      1.79 o 
  -2   0  20        8.39       13.04      2.37 o 
  -1   0  20       10.37       17.63      3.62 o 
   0   0  20      514.87      525.94     20.62 o 
   1   0  20        0.00       -0.67      1.99 o 
   2   0  20      187.82      187.85     13.99 o 
   3   0  20      235.14      189.49     17.32 o 
   4   0  20        0.16       -1.36      3.89 o 
  -5   1  20       62.46       65.23      8.59 o 
  -4   1  20        3.63        2.72      1.67 o 
  -3   1  20       25.57       26.00      2.75 o 
  -2   1  20       11.17       11.47      1.51 o 
  -1   1  20       31.90       33.04      2.19 o 
   0   1  20      380.70      368.75     10.60 o 
   1   1  20       26.13       24.98      3.08 o 
   2   1  20        4.80        7.58      4.21 o 
   3   1  20        0.52        2.05      2.51 o 
   4   1  20        0.35       -0.50      2.37 o 
  -5   2  20        0.02        2.21      2.50 o 
  -4   2  20       62.70       54.97      4.73 o 
  -3   2  20        1.55        2.94      2.67 o 
  -2   2  20        2.61        2.91      1.32 o 
  -1   2  20       26.21       27.04      1.98 o 
   0   2  20        5.93        8.97      1.45 o 
   1   2  20       79.16       71.92      3.62 o 
   2   2  20      141.10      130.62      7.97 o 
   3   2  20        0.59        1.44      2.02 o 
   4   2  20        1.91        3.95      3.69 o 
  -5   3  20        1.05        0.35      2.51 o 
  -4   3  20        5.92        9.51      5.09 o 
  -3   3  20        1.69        7.28      4.12 o 
  -2   3  20      103.59       89.34      3.51 o 
  -1   3  20        0.34        4.77      2.35 o 
   0   3  20       10.38       12.67      1.73 o 
   1   3  20       83.25       78.72      3.96 o 
   2   3  20       51.93       45.77      4.52 o 
   3   3  20        7.75       17.23      3.76 o 
   4   3  20        4.30        5.45      3.09 o 
  -5   4  20       15.00       14.13      3.38 o 
  -4   4  20        1.33       -1.56      2.66 o 
  -3   4  20        0.77       -1.39      2.71 o 
  -2   4  20        1.08        0.77      1.78 o 
  -1   4  20       64.74       70.40      3.11 o 
   0   4  20       85.01       86.28      3.84 o 
   1   4  20       57.75       53.83      3.38 o 
   2   4  20        0.51       -0.82      1.90 o 
   3   4  20       13.59       18.35      3.48 o 
   4   4  20        3.50        4.79      4.67 o 
  -5   5  20        0.65       -1.19      2.59 o 
  -4   5  20       36.97       42.86      4.88 o 
  -3   5  20        0.17        5.31      4.18 o 
  -2   5  20       42.36       46.33      4.24 o 
  -1   5  20      248.16      231.38      8.81 o 
   0   5  20        5.98        6.61      1.50 o 
   1   5  20        8.61        9.35      1.91 o 
   2   5  20       94.62       86.62      6.47 o 
   3   5  20        0.91        1.30      2.23 o 
   4   5  20        6.47        4.34      3.66 o 
  -4   6  20       27.67       37.79      5.23 o 
  -3   6  20        1.73        6.24      3.04 o 
  -2   6  20       10.80        7.24      3.03 o 
  -1   6  20       24.09       20.90      3.21 o 
   0   6  20        1.53        1.75      1.33 o 
   1   6  20       19.33       14.80      1.92 o 
   2   6  20        0.68        0.68      1.86 o 
   3   6  20        4.20        6.14      2.70 o 
  -4   7  20        7.80       16.75      4.99 o 
  -3   7  20        1.94        2.83      3.61 o 
  -2   7  20       31.34       24.05      3.72 o 
  -1   7  20        0.53       -1.63      1.94 o 
   0   7  20       26.49       25.67      2.96 o 
   1   7  20       30.93       24.73      2.77 o 
   2   7  20        8.64       15.51      3.25 o 
   3   7  20        3.11        1.85      2.68 o 
  -3   8  20        1.42        0.04      2.66 o 
  -2   8  20        0.37        2.26      2.75 o 
  -1   8  20        2.08        3.77      2.11 o 
   0   8  20      103.69      106.11      8.76 o 
   1   8  20      104.25       93.36      6.56 o 
   2   8  20        0.33        0.02      1.85 o 
  -2   9  20        0.02        2.64      2.85 o 
  -1   9  20        0.68       -1.78      2.39 o 
   0   9  20        1.33       -2.57      2.59 o 
   1   9  20        7.64        8.34      3.34 o 
   2   9  20        3.30       -1.15      3.10 o 
  -1  10  20        1.27        0.44      2.35 o 
   0  10  20       67.48       57.41      6.59 o 
  -5   1  21        7.82        5.73      6.12 o 
  -4   1  21        2.31        3.45      1.77 o 
  -3   1  21        8.61       10.96      2.05 o 
  -2   1  21        0.00        2.62      1.38 o 
  -1   1  21        4.71        5.32      2.04 o 
   0   1  21      894.86      898.94     25.38 o 
   1   1  21        0.22        2.16      2.64 o 
   2   1  21       59.50       59.07      5.08 o 
   3   1  21        8.38       10.02      3.01 o 
   4   1  21        6.72        4.62      2.91 o 
  -5   2  21       38.34       30.72      4.42 o 
  -4   2  21        6.77        7.30      2.69 o 
  -3   2  21       16.06       14.04      2.53 o 
  -2   2  21        8.37        9.35      1.68 o 
  -1   2  21       56.24       59.28      3.07 o 
   0   2  21      181.72      176.41      5.75 o 
   1   2  21       21.67       22.18      2.99 o 
   2   2  21       36.44       33.56      6.11 o 
   3   2  21        0.49       -1.55      2.18 o 
   4   2  21        3.23        2.27      3.15 o 
  -5   3  21        0.31       -1.17      2.35 o 
  -4   3  21       65.88       63.39      5.67 o 
  -3   3  21       15.28       15.06      2.78 o 
  -2   3  21        1.08        6.00      3.30 o 
  -1   3  21        1.32        1.38      1.56 o 
   0   3  21      145.96      137.45      7.91 o 
   1   3  21      206.78      206.82     10.41 o 
   2   3  21      163.32      162.46      9.35 o 
   3   3  21        4.93        6.16      2.84 o 
   4   3  21        2.77        2.33      3.04 o 
  -5   4  21        4.76        4.15      2.88 o 
  -4   4  21       43.65       43.67      5.02 o 
  -3   4  21        8.02        5.59      2.52 o 
  -2   4  21       54.69       48.19      3.98 o 
  -1   4  21       11.39       13.59      1.60 o 
   0   4  21        0.17        1.96      1.79 o 
   1   4  21        5.29        3.78      1.50 o 
   2   4  21       63.85       70.04      5.33 o 
   3   4  21       11.29       12.69      3.29 o 
   4   4  21        0.41        1.23      3.10 o 
  -4   5  21        1.64        2.09      2.68 o 
  -3   5  21        0.09        1.62      2.26 o 
  -2   5  21       16.78       16.64      2.93 o 
  -1   5  21        1.18        6.79      5.04 o 
   0   5  21        0.34        2.14      1.24 o 
   1   5  21       22.48       24.35      2.70 o 
   2   5  21        1.16        0.59      1.87 o 
   3   5  21        0.04        1.13      2.63 o 
   4   5  21        1.52        3.02      2.99 o 
  -4   6  21       56.97       63.71      6.43 o 
  -3   6  21        0.45        0.31      2.28 o 
  -2   6  21        2.63        5.90      2.62 o 
  -1   6  21        3.57        5.32      2.12 o 
   0   6  21       22.85       26.87      2.73 o 
   1   6  21       10.68       13.97      2.52 o 
   2   6  21        6.21        3.26      2.36 o 
   3   6  21       14.56       14.35      4.82 o 
  -4   7  21       23.94       28.88      4.73 o 
  -3   7  21       18.76       30.82      4.70 o 
  -2   7  21       75.27       66.75      5.33 o 
  -1   7  21       16.93       11.47      2.84 o 
   0   7  21        1.09        1.20      1.94 o 
   1   7  21       57.41       49.52      4.11 o 
   2   7  21       22.23       28.64      4.20 o 
   3   7  21        0.15        0.75      2.54 o 
  -3   8  21        0.46        5.35      4.40 o 
  -2   8  21       14.97       18.17      3.47 o 
  -1   8  21        2.38        3.49      2.41 o 
   0   8  21       20.86       20.64      3.49 o 
   1   8  21       11.19        8.73      4.32 o 
   2   8  21        1.66       -0.51      2.66 o 
  -2   9  21        0.03        0.75      2.58 o 
  -1   9  21        0.73        2.60      2.65 o 
   0   9  21        7.62        6.95      3.33 o 
   1   9  21       10.59       11.00      8.55 o 
  -5   0  22        0.20        0.42      5.21 o 
  -4   0  22        1.73        0.42      1.93 o 
  -3   0  22       42.35       43.37      3.91 o 
  -2   0  22       19.58       19.30      2.73 o 
  -1   0  22      323.74      335.68     15.54 o 
   0   0  22     1987.59     2061.07     84.93 o 
   1   0  22        0.82        5.21      4.59 o 
   2   0  22        0.65        1.49      2.64 o 
   3   0  22       16.33       20.43      5.51 o 
   4   0  22        1.10        0.44      3.31 o 
  -5   1  22       14.66       13.14      6.67 o 
  -4   1  22        0.00       -0.91      2.05 o 
  -3   1  22        2.34        0.24      1.09 o 
  -2   1  22        0.05        0.17      1.12 o 
  -1   1  22      156.92      174.34      7.10 o 
   0   1  22      442.39      470.00     14.09 o 
   1   1  22        1.41       -0.26      1.84 o 
   2   1  22       17.78       19.48      3.04 o 
   3   1  22        5.43        9.12      2.99 o 
   4   1  22        0.08       -0.49      2.77 o 
  -5   2  22       17.66       17.09      5.12 o 
  -4   2  22        3.90        5.32      2.44 o 
  -3   2  22        7.89        9.35      2.94 o 
  -2   2  22        0.16       -0.18      1.04 o 
  -1   2  22      210.63      194.93      6.91 o 
   0   2  22       14.99       16.81      1.72 o 
   1   2  22       48.62       47.48      4.06 o 
   2   2  22        2.54        1.48      2.47 o 
   3   2  22        1.41       -0.93      2.44 o 
   4   2  22        0.26       -1.34      2.58 o 
  -5   3  22        0.00        2.20      3.13 o 
  -4   3  22        1.83        2.85      3.86 o 
  -3   3  22        0.65        0.04      2.68 o 
  -2   3  22        0.90       -1.63      1.88 o 
  -1   3  22        6.29        9.01      2.80 o 
   0   3  22       68.86       66.64      3.65 o 
   1   3  22      135.94      124.05      7.20 o 
   2   3  22       17.28       11.73      2.81 o 
   3   3  22        2.06        5.66      2.74 o 
   4   3  22        1.65       -2.40      2.78 o 
  -5   4  22        3.24        1.63      2.56 o 
  -4   4  22       30.88       26.61      3.87 o 
  -3   4  22       31.40       32.52      3.94 o 
  -2   4  22       54.58       53.03      4.64 o 
  -1   4  22       12.14       15.88      1.75 o 
   0   4  22        0.01       -0.14      1.81 o 
   1   4  22        5.52        7.99      2.35 o 
   2   4  22       11.63        9.70      2.69 o 
   3   4  22        2.08        1.21      2.30 o 
   4   4  22        5.00        7.63      3.74 o 
  -4   5  22       17.47       26.30      4.29 o 
  -3   5  22        0.38       -1.97      2.29 o 
  -2   5  22        7.63        7.57      3.91 o 
  -1   5  22       30.86       29.02      2.74 o 
   0   5  22        1.00       -1.47      1.47 o 
   1   5  22        4.71        8.36      2.65 o 
   2   5  22        9.00        6.61      2.67 o 
   3   5  22       32.61       43.00      4.77 o 
  -4   6  22       16.00       24.90      4.58 o 
  -3   6  22        0.00        3.05      2.84 o 
  -2   6  22        0.04        2.33      2.60 o 
  -1   6  22        1.52        0.69      1.91 o 
   0   6  22        8.55       10.85      2.08 o 
   1   6  22       27.16       27.93      3.71 o 
   2   6  22        2.85        5.22      2.67 o 
   3   6  22       21.05       26.94      4.55 o 
  -3   7  22        1.71        1.82      2.29 o 
  -2   7  22       16.63       17.99      3.17 o 
  -1   7  22        2.24        0.58      2.05 o 
   0   7  22       11.97       17.08      3.24 o 
   1   7  22        0.64        1.33      2.09 o 
   2   7  22        0.05       -2.14      2.52 o 
  -3   8  22        4.42       -2.23      2.84 o 
  -2   8  22        5.31       10.60      3.24 o 
  -1   8  22        0.40       -0.14      2.26 o 
   0   8  22        2.89        6.80      2.93 o 
   1   8  22        2.41        5.91      5.21 o 
   2   8  22        6.26        9.71      3.86 o 
  -2   9  22        0.86        0.02      2.52 o 
  -1   9  22        9.11        6.55      6.11 o 
   0   9  22       49.10       60.05      7.17 o 
   1   9  22        0.15       -3.55      3.69 o 
  -5   1  23        0.08       -0.85      2.59 o 
  -4   1  23        4.56        2.72      2.26 o 
  -3   1  23       12.48       14.43      2.18 o 
  -2   1  23        0.62        1.30      1.32 o 
  -1   1  23        0.50        3.83      2.31 o 
   0   1  23        2.70        4.34      1.46 o 
   1   1  23        2.56        5.68      2.98 o 
   2   1  23        6.37        5.59      2.68 o 
   3   1  23        7.09        6.89      2.79 o 
   4   1  23        6.43        2.93      3.11 o 
  -5   2  23        0.21        4.96      4.79 o 
  -4   2  23        0.48        2.77      2.34 o 
  -3   2  23        0.83        2.82      1.56 o 
  -2   2  23       15.55       17.74      2.27 o 
  -1   2  23      168.12      166.21      6.14 o 
   0   2  23       54.74       52.13      2.85 o 
   1   2  23       28.83       27.41      3.35 o 
   2   2  23      107.36       91.96      6.47 o 
   3   2  23       13.48        9.91      3.22 o 
   4   2  23        7.49       12.91      3.77 o 
  -5   3  23        0.29        1.24      3.66 o 
  -4   3  23        0.42        0.20      2.19 o 
  -3   3  23        2.48        2.85      3.55 o 
  -2   3  23      141.93      136.73      6.49 o 
  -1   3  23       15.96       16.25      1.76 o 
   0   3  23        0.76       -0.18      1.24 o 
   1   3  23      129.76      131.60      7.78 o 
   2   3  23        8.89       11.67      2.92 o 
   3   3  23       10.08        6.96      2.94 o 
   4   3  23        1.40       -1.10      2.73 o 
  -4   4  23       17.33       19.87      4.46 o 
  -3   4  23       22.71       23.96      3.62 o 
  -2   4  23       90.64       77.00      5.69 o 
  -1   4  23        5.60        7.99      1.55 o 
   0   4  23       12.19       12.72      2.09 o 
   1   4  23       36.51       30.43      4.67 o 
   2   4  23        7.51        3.10      2.29 o 
   3   4  23        0.20       -0.47      2.26 o 
  -4   5  23        4.64        5.38      3.27 o 
  -3   5  23        0.49       -0.34      1.87 o 
  -2   5  23        4.21        9.78      3.03 o 
  -1   5  23        0.28        1.17      2.35 o 
   0   5  23        4.62        7.88      1.65 o 
   1   5  23        3.14        4.28      2.28 o 
   2   5  23        0.56        1.80      2.02 o 
   3   5  23        0.01       -0.83      2.67 o 
  -4   6  23        8.65       13.14      4.03 o 
  -3   6  23        0.00        2.27      2.76 o 
  -2   6  23       65.63       59.62      5.39 o 
  -1   6  23        3.89        3.05      3.08 o 
   0   6  23        0.02       -0.16      1.39 o 
   1   6  23       10.32        7.83      2.81 o 
   2   6  23        0.55        2.40      2.32 o 
   3   6  23        1.51        1.00      2.47 o 
  -3   7  23        2.60        5.23      2.90 o 
  -2   7  23       21.92       35.40      4.57 o 
  -1   7  23        0.60        1.81      1.99 o 
   0   7  23       16.09       12.93      2.88 o 
   1   7  23       12.68       19.91      4.05 o 
   2   7  23        0.17        0.67      2.35 o 
  -2   8  23        0.30       -2.44      2.44 o 
  -1   8  23        0.29        2.22      2.27 o 
   0   8  23        0.01       -1.15      3.54 o 
   1   8  23       28.01       27.21      6.15 o 
  -1   9  23       14.61       17.03      5.66 o 
   0   9  23       25.61       19.53      6.11 o 
  -5   0  24       23.88       15.85      7.09 o 
  -4   0  24        1.03       -0.83      2.78 o 
  -3   0  24        4.08        3.77      2.11 o 
  -2   0  24        0.03       -0.06      2.13 o 
  -1   0  24       25.11       27.57      3.89 o 
   0   0  24       78.07       79.71      7.54 o 
   1   0  24        7.42        4.71      2.73 o 
   2   0  24       10.57       12.64      4.64 o 
   3   0  24        0.47       -1.98      3.98 o 
   4   0  24        6.22       17.24      5.86 o 
  -5   1  24       11.40        4.38      6.67 o 
  -4   1  24        1.64        1.69      2.25 o 
  -3   1  24       20.02       22.01      2.61 o 
  -2   1  24        0.39        0.55      1.24 o 
  -1   1  24      106.97      113.61      5.45 o 
   0   1  24       90.27       80.84      3.63 o 
   1   1  24        1.87        0.55      2.02 o 
   2   1  24        0.03        6.33      3.03 o 
   3   1  24        3.40        2.77      2.39 o 
   4   1  24       10.74       18.57      4.24 o 
  -5   2  24        0.67       -2.31      3.61 o 
  -4   2  24        0.13       -1.69      2.21 o 
  -3   2  24        1.22       -0.47      2.20 o 
  -2   2  24        1.74        1.42      1.64 o 
  -1   2  24        2.49        1.66      1.28 o 
   0   2  24       41.73       41.01      2.69 o 
   1   2  24      117.52      118.40      6.65 o 
   2   2  24        3.34        1.31      2.41 o 
   3   2  24        4.57        8.35      2.83 o 
  -4   3  24       13.37       15.87      3.38 o 
  -3   3  24        4.10        7.57      3.82 o 
  -2   3  24        7.67        4.29      1.73 o 
  -1   3  24        0.95        0.58      1.25 o 
   0   3  24        0.92        0.08      1.26 o 
   1   3  24        7.23        5.82      2.80 o 
   2   3  24        2.16        3.73      2.75 o 
   3   3  24       13.38       18.74      3.99 o 
  -4   4  24        2.25        0.81      2.47 o 
  -3   4  24       14.25       12.86      3.11 o 
  -2   4  24       53.29       52.45      4.73 o 
  -1   4  24       15.29       17.14      1.92 o 
   0   4  24       27.85       32.31      2.86 o 
   1   4  24       70.47       70.00      5.42 o 
   2   4  24        0.91        1.50      2.41 o 
   3   4  24        2.56        3.31      2.76 o 
  -4   5  24        0.12        0.95      2.72 o 
  -3   5  24        2.49       -0.85      2.28 o 
  -2   5  24        9.38        4.43      2.31 o 
  -1   5  24        8.43       12.53      2.86 o 
   0   5  24       25.07       25.93      2.28 o 
   1   5  24       81.02       78.84      5.96 o 
   2   5  24        2.87        2.87      2.44 o 
   3   5  24        0.64        0.68      2.51 o 
  -3   6  24        0.09        2.97      3.79 o 
  -2   6  24        7.47       14.31      3.02 o 
  -1   6  24       54.34       54.44      4.78 o 
   0   6  24        1.44        0.70      1.87 o 
   1   6  24       23.44       36.11      4.38 o 
   2   6  24        0.19        1.51      2.34 o 
  -3   7  24        8.59        9.95      3.20 o 
  -2   7  24        8.12        9.73      4.64 o 
  -1   7  24        0.11        1.36      2.37 o 
   0   7  24        4.83        9.52      3.65 o 
   1   7  24        3.56       10.51      7.51 o 
   2   7  24        1.51       -0.10      3.52 o 
  -2   8  24        0.34        0.78      2.52 o 
  -1   8  24        0.15        1.68      2.41 o 
   0   8  24        0.80        6.47      6.47 o 
   1   8  24        2.68        5.87      4.41 o 
  -4   1  25        3.55        5.41      2.83 o 
  -3   1  25        0.44       -0.77      1.39 o 
  -2   1  25       32.43       34.71      2.70 o 
  -1   1  25      944.26     1037.93     34.67 o 
   0   1  25      170.38      156.36      6.78 o 
   1   1  25       35.61       33.68      3.88 o 
   2   1  25        4.00        4.11      2.54 o 
   3   1  25        0.25       -1.35      2.42 o 
  -4   2  25        7.31        5.09      3.14 o 
  -3   2  25       31.95       28.73      3.87 o 
  -2   2  25       12.41       16.10      3.43 o 
  -1   2  25       97.08      101.85      4.92 o 
   0   2  25        7.06       10.89      3.35 o 
   1   2  25        5.32        5.84      2.41 o 
   2   2  25       19.21       19.23      3.67 o 
   3   2  25        0.57        1.37      2.28 o 
  -4   3  25        0.66       -2.42      3.16 o 
  -3   3  25        1.67        1.06      1.99 o 
  -2   3  25        1.15       -0.38      1.60 o 
  -1   3  25        1.37        3.92      1.77 o 
   0   3  25       25.62       26.25      2.67 o 
   1   3  25        0.52        0.50      1.99 o 
   2   3  25        3.02        3.23      2.47 o 
   3   3  25        4.66        2.28      2.86 o 
  -4   4  25        8.13       12.30      3.61 o 
  -3   4  25       16.64       21.35      5.00 o 
  -2   4  25       55.93       53.97      5.28 o 
  -1   4  25        0.43       -0.98      1.53 o 
   0   4  25       16.95       18.10      2.54 o 
   1   4  25       17.43        8.72      2.56 o 
   2   4  25        5.33        2.85      3.32 o 
   3   4  25        5.25        7.13      3.35 o 
  -4   5  25        3.82        3.14      3.46 o 
  -3   5  25        2.66        3.95      2.65 o 
  -2   5  25        1.57       -0.36      1.90 o 
  -1   5  25        2.56        2.66      1.92 o 
   0   5  25       19.10       18.94      2.64 o 
   1   5  25       10.21       12.23      2.81 o 
   2   5  25        0.75       -2.67      2.67 o 
  -3   6  25        3.53        0.88      2.38 o 
  -2   6  25        3.81        3.70      2.51 o 
  -1   6  25        5.98        4.98      2.14 o 
   0   6  25       16.78       16.65      3.36 o 
   1   6  25        5.17       11.48      3.12 o 
   2   6  25        0.79       -0.39      2.46 o 
  -2   7  25        0.04        0.72      2.95 o 
  -1   7  25        0.18        3.93      3.09 o 
   0   7  25        7.90        9.20      8.76 o 
   1   7  25       15.92       15.46      5.11 o 
  -1   8  25       19.00       32.03      7.65 o 
   0   8  25        0.37        0.44      5.84 o 
  -4   0  26        5.10        6.05      5.42 o 
  -3   0  26       10.17       10.22      3.34 o 
  -2   0  26        9.56        7.85      3.07 o 
  -1   0  26       13.06       12.00      3.27 o 
   0   0  26       85.31       87.12      7.96 o 
   1   0  26       17.32       18.42      4.40 o 
   2   0  26       24.68       35.39      6.00 o 
   3   0  26        3.42        8.63     10.12 o 
  -4   1  26        3.61        2.04      2.29 o 
  -3   1  26       12.07       14.37      2.34 o 
  -2   1  26       24.22       29.70      2.85 o 
  -1   1  26       87.28       98.10      5.46 o 
   0   1  26       91.10       82.57      5.63 o 
   1   1  26        3.33        2.13      2.92 o 
   2   1  26       11.20       15.97      5.90 o 
   3   1  26        0.35       -0.13      2.49 o 
  -4   2  26        2.66       -0.36      2.35 o 
  -3   2  26       80.02       79.98      6.02 o 
  -2   2  26       38.29       31.70      2.83 o 
  -1   2  26      176.54      166.39      6.89 o 
   0   2  26        3.06        1.49      2.22 o 
   1   2  26        0.31        3.35      2.36 o 
   2   2  26        0.38       -0.76      2.35 o 
   3   2  26        0.68        0.13      2.46 o 
  -4   3  26        1.99       -1.03      2.54 o 
  -3   3  26        0.22       -0.43      1.81 o 
  -2   3  26       16.85       17.37      3.42 o 
  -1   3  26        2.94        2.82      1.46 o 
   0   3  26        0.24        1.32      2.12 o 
   1   3  26        2.44        5.58      2.36 o 
   2   3  26       14.63       17.79      4.35 o 
   3   3  26       12.75       15.37      5.81 o 
  -4   4  26        0.74        0.44      2.62 o 
  -3   4  26        0.09       -0.35      2.01 o 
  -2   4  26       34.51       43.75      4.77 o 
  -1   4  26        1.77        1.04      1.73 o 
   0   4  26       17.00       17.55      3.90 o 
   1   4  26       11.21       16.53      3.58 o 
   2   4  26        1.15        1.96      2.17 o 
  -3   5  26       14.10       16.30      3.58 o 
  -2   5  26        1.78        1.59      2.26 o 
  -1   5  26       14.59       15.09      3.05 o 
   0   5  26        5.04       43.99     23.05 o 
   1   5  26       16.73       18.67      3.82 o 
   2   5  26        0.91        1.13      4.45 o 
  -3   6  26        5.26       10.01      3.76 o 
  -2   6  26        0.04        4.93      2.70 o 
  -1   6  26        0.10       -0.32      2.08 o 
   0   6  26        0.45       -2.07      3.16 o 
   1   6  26       32.62       32.01      5.58 o 
   2   6  26        0.06        1.18      2.68 o 
  -2   7  26       21.13       23.14      3.91 o 
  -1   7  26        0.18       -1.53      3.16 o 
   0   7  26       12.42       17.75      4.66 o 
   1   7  26       11.41       10.01      7.30 o 
  -4   1  27       22.32       17.52      7.30 o 
  -3   1  27       16.34       17.81      4.00 o 
  -2   1  27        0.14        2.26      1.65 o 
  -1   1  27       55.98       66.04      4.21 o 
   0   1  27       42.00       40.07      3.99 o 
   1   1  27        3.34        4.53      2.13 o 
   2   1  27        0.73        0.58      2.24 o 
   3   1  27        0.26        0.07      2.91 o 
  -4   2  27        5.48        7.86      3.77 o 
  -3   2  27       19.16       17.61      3.57 o 
  -2   2  27        1.88        2.43      4.35 o 
  -1   2  27        7.19        9.14      1.99 o 
   0   2  27        1.18       -0.60      2.62 o 
   1   2  27        0.07        3.55      2.62 o 
   2   2  27       10.05       16.11      3.75 o 
   3   2  27        0.03        1.89      2.69 o 
  -4   3  27        0.04       -0.80      2.81 o 
  -3   3  27        1.41        0.70      2.23 o 
  -2   3  27       11.04       15.76      3.34 o 
  -1   3  27        7.54        7.39      1.92 o 
   0   3  27        0.01        5.52      2.42 o 
   1   3  27        3.58        0.36      2.53 o 
   2   3  27       18.77       19.01      3.75 o 
  -3   4  27        3.62        5.17      2.79 o 
  -2   4  27       70.30       62.92      5.62 o 
  -1   4  27        0.03        2.00      2.42 o 
   0   4  27       61.62       83.40     14.59 o 
   1   4  27       55.27       40.10      4.37 o 
   2   4  27        9.52       11.02      3.09 o 
  -3   5  27        0.09        7.56      3.20 o 
  -2   5  27        3.35        5.14      3.04 o 
  -1   5  27        1.11        3.98      2.50 o 
   0   5  27        0.06        1.18      2.33 o 
   1   5  27        1.18       -1.71      2.39 o 
   2   5  27        0.83       -2.33      2.81 o 
  -2   6  27        0.00       -2.47      2.47 o 
  -1   6  27        0.73       -1.17      2.70 o 
   0   6  27       54.75       53.93     11.99 o 
   1   6  27       44.78       32.75     10.43 o 
  -1   7  27        0.69       -0.43      3.24 o 
   0   7  27        0.28        5.63      5.42 o 
  -4   0  28        7.16       12.10      7.72 o 
  -3   0  28        0.90        8.86      4.90 o 
  -2   0  28       18.99       19.96      3.76 o 
  -1   0  28       22.65       24.12      3.54 o 
   0   0  28       68.14       65.25      7.00 o 
   1   0  28       32.34       31.00      5.46 o 
   2   0  28        1.83       -1.03      3.86 o 
  -4   1  28        5.12        5.16      4.26 o 
  -3   1  28        2.00        0.44      2.05 o 
  -2   1  28       55.29       55.71      4.01 o 
  -1   1  28      122.00      121.69      6.10 o 
   0   1  28        0.54       -2.03      2.03 o 
   1   1  28        0.44       -2.41      2.41 o 
   2   1  28        8.13        5.55      3.25 o 
  -3   2  28        0.27        0.56      2.29 o 
  -2   2  28        3.49        5.21      2.13 o 
  -1   2  28       34.76       33.20      3.32 o 
   0   2  28        0.78        7.46      5.89 o 
   1   2  28        0.85        0.39      2.44 o 
   2   2  28        9.49        9.43      3.59 o 
  -3   3  28       17.36       16.36      4.49 o 
  -2   3  28      155.57      148.95     10.18 o 
  -1   3  28       33.96       31.01      3.05 o 
   0   3  28       27.70       32.45      3.96 o 
   1   3  28        1.85       -1.16      2.04 o 
   2   3  28        0.83        5.69      3.42 o 
  -3   4  28        0.18        4.47      4.63 o 
  -2   4  28       34.84       34.08      4.62 o 
  -1   4  28        0.58        4.50      2.85 o 
   0   4  28        3.58        3.31      3.58 o 
   1   4  28        8.06        4.25      2.44 o 
   2   4  28       11.90       12.14      3.29 o 
  -2   5  28        2.89        4.85      3.37 o 
  -1   5  28        0.42       -2.09      2.75 o 
   0   5  28        1.01        0.00      4.80 o 
   1   5  28        0.55       -0.02      3.53 o 
  -2   6  28       10.99       16.26      6.71 o 
  -1   6  28        0.68        5.04      4.35 o 
   0   6  28       19.03       11.50      4.50 o 
  -3   1  29        1.99       -0.56      2.76 o 
  -2   1  29        5.83        2.12      1.77 o 
  -1   1  29       16.28       16.38      3.25 o 
   0   1  29        3.98        2.91      2.15 o 
   1   1  29       26.31       33.66      4.67 o 
   2   1  29        9.00       21.04      4.64 o 
  -3   2  29        7.63        5.23      2.82 o 
  -2   2  29        2.90        2.55      2.36 o 
  -1   2  29        1.86        1.70      2.59 o 
   0   2  29        4.97        8.24      2.89 o 
   1   2  29        0.03       -2.10      2.10 o 
   2   2  29        0.86        7.14      4.20 o 
  -3   3  29        6.78        6.77      3.46 o 
  -2   3  29      184.23      174.55     11.22 o 
  -1   3  29        2.93        2.68      2.88 o 
   0   3  29        4.52        9.03      5.63 o 
   1   3  29        4.19        8.43      3.37 o 
   2   3  29        0.00        1.56      2.61 o 
  -3   4  29        4.67        9.32      3.49 o 
  -2   4  29       38.68       42.21      7.29 o 
  -1   4  29        6.73       10.43      5.53 o 
   0   4  29       16.09       13.43      3.93 o 
   1   4  29        0.45        0.68      2.10 o 
  -2   5  29        0.59        1.33      2.44 o 
  -1   5  29        8.81       18.65      5.64 o 
   0   5  29       11.92       17.80      5.29 o 
   1   5  29        2.47        0.97      3.59 o 
  -3   0  30        0.31        0.00      3.55 o 
  -2   0  30        0.02        0.95      2.13 o 
  -1   0  30        1.21       -1.56      2.65 o 
   0   0  30        1.21        1.94      4.59 o 
   1   0  30        3.50        5.61      3.95 o 
   2   0  30        0.53       -2.71      3.54 o 
  -3   1  30        3.05        4.15      3.38 o 
  -2   1  30        8.67       12.41      2.84 o 
  -1   1  30       25.07       24.40      3.56 o 
   0   1  30        5.04        0.74      1.98 o 
   1   1  30        4.39        2.96      2.54 o 
   2   1  30        3.17        1.29      3.26 o 
  -3   2  30        1.23        2.50      3.32 o 
  -2   2  30       13.12       14.07      3.76 o 
  -1   2  30       36.13       37.52      5.48 o 
   0   2  30        6.14        5.91      4.02 o 
   1   2  30        1.90        2.46      2.62 o 
  -2   3  30        0.00       -2.75      2.75 o 
  -1   3  30        0.06        3.65      3.24 o 
   0   3  30        0.28       -0.38      3.00 o 
   1   3  30        1.74        1.24      2.77 o 
  -2   4  30       23.58       24.73      5.06 o 
  -1   4  30       14.60       21.65      9.28 o 
   0   4  30       31.67       39.07     13.14 o 
   1   4  30        1.61        1.91      3.04 o 
  -1   5  30        8.68        4.34      3.50 o 
   0   5  30       29.46       23.32      6.01 o 
  -2   1  31        1.56        1.40      3.53 o 
  -1   1  31        5.00        3.13      2.28 o 
   0   1  31        0.27        2.65      2.22 o 
   1   1  31        0.00       -0.11      2.26 o 
  -2   2  31       19.18       15.35      4.27 o 
  -1   2  31       18.92       23.48      4.29 o 
   0   2  31        0.67        2.26      2.39 o 
   1   2  31       25.11       31.00      4.19 o 
  -2   3  31       34.18       35.34      6.56 o 
  -1   3  31        0.95        0.42      3.69 o 
   0   3  31        0.60        1.76      2.69 o 
  -1   4  31        0.91        4.26      4.38 o 
  -2   0  32       43.01       35.46      9.59 o 
  -1   0  32        2.79        1.98      3.54 o 
   0   0  32        1.62        4.04      3.80 o 
  -2   1  32        0.01       -6.05      6.05 o 
  -1   1  32       15.03       15.10      5.39 o 
   0   1  32        3.09        0.61      2.19 o 
  -1   2  32        9.96        8.57      8.24 o 
   0   2  32        0.32       -3.10      3.10 o 
                                                 
